# Supplementary material for: (Z)-N-[3-(4-Bromo­benzo­yl)-1,3-thia­zolidin-2-yl­idene]cyanamide
Source: Acta Crystallogr Sect E Struct Rep Online. 2010 Nov 17;66(Pt 12):o3206. doi: 10.1107/S1600536810046520 (PMC3011547; doi:10.1107/S1600536810046520)
Supplement: Supplementary file 2 [file e-66-o3206-Isup2.hkl]

# 
# h,k,l, Fc-squared, Fo-squared, sigma(Fo-squared) and status flag 
# 
data_I
_shelx_title ' SA680 in P2(1)/c' 
_shelx_refln_list_code          4 
_shelx_F_calc_maximum      209.07 
_exptl_crystal_F_000       616.00 
_reflns_d_resolution_high  0.8407 
 
loop_ 
 _symmetry_equiv_pos_as_xyz 
 'x, y, z' 
 '-x, y+1/2, -z+1/2' 
 '-x, -y, -z' 
 'x, -y-1/2, z-1/2' 
 
_cell_length_a    16.5794 
_cell_length_b     5.6471 
_cell_length_c    13.6113 
_cell_angle_alpha  90.000 
_cell_angle_beta  112.908 
_cell_angle_gamma  90.000 
 
_shelx_F_squared_multiplier     1.000 
 
loop_ 
 _refln_index_h 
 _refln_index_k 
 _refln_index_l 
 _refln_F_squared_calc 
 _refln_F_squared_meas 
 _refln_F_squared_sigma 
 _refln_observed_status 
   1   0   0     3341.35        1.54      0.34 o 
   2   0   0     1040.78      662.07     10.62 o 
   3   0   0    10442.22    10592.30     81.66 o 
   4   0   0     1618.82     1814.64     16.60 o 
   5   0   0    11510.05    12265.44     70.12 o 
   6   0   0       19.04       36.58      2.98 o 
   7   0   0      278.34      225.76      6.03 o 
   8   0   0      578.38      591.03      9.57 o 
   9   0   0      134.16      138.73      8.20 o 
  10   0   0      917.30      937.86     28.74 o 
  11   0   0     3399.42     3438.96     76.31 o 
  12   0   0      153.07      163.48     11.91 o 
  13   0   0     4106.46     4243.22    129.44 o 
  14   0   0      566.96      558.69     25.97 o 
  15   0   0     2414.75     2517.05    100.59 o 
  16   0   0      865.26      909.45     50.03 o 
   1   1   0     8888.32     9527.79     88.66 o 
   2   1   0     1564.30     1671.56     16.66 o 
   3   1   0    11681.19    12592.35    114.39 o 
   4   1   0    22707.77    25766.56    177.93 o 
   5   1   0      277.93      221.40      5.48 o 
   6   1   0     3636.58     3658.02     28.88 o 
   7   1   0    10062.50    10910.41     86.52 o 
   8   1   0     3059.26     2978.72     27.57 o 
   9   1   0     3971.31     3898.03     41.14 o 
  10   1   0     1700.20     1676.33     24.43 o 
  11   1   0     1552.15     1497.61     30.21 o 
  12   1   0     1841.19     1903.84     42.98 o 
  13   1   0      245.03      231.63     16.24 o 
  14   1   0       63.04       72.66      8.48 o 
  15   1   0       13.30       13.24      3.15 o 
  16   1   0      128.59       97.59     11.71 o 
  17   1   0      259.49      244.40     38.93 o 
   0   2   0     4224.76     4465.09    105.00 o 
   1   2   0    13061.52    13410.49     75.13 o 
   2   2   0     5531.30     5720.89     73.05 o 
   3   2   0     6445.85     6748.70    110.93 o 
   4   2   0     3445.88     3441.01     68.33 o 
   5   2   0       13.11       14.21      2.97 o 
   6   2   0      981.57      870.84      9.22 o 
   7   2   0      221.50      231.43     11.41 o 
   8   2   0       64.75       67.51      4.43 o 
   9   2   0      314.79      272.20     12.16 o 
  10   2   0      552.13      546.56     13.21 o 
  11   2   0      322.10      303.70     20.43 o 
  12   2   0     2190.60     2147.12     51.32 o 
  13   2   0      153.70      121.80     11.14 o 
  14   2   0     1269.05     1356.55     41.92 o 
  15   2   0     1271.37     1234.78     35.75 o 
  16   2   0      924.68      969.92     26.03 o 
  17   2   0      282.24      346.87     25.90 o 
   1   3   0      139.44      148.83      6.59 o 
   2   3   0     3630.12     3752.03     35.23 o 
   3   3   0      889.35      924.72     21.44 o 
   4   3   0     1764.88     1732.55     43.14 o 
   5   3   0     1175.98     1094.31     22.86 o 
   6   3   0     2131.28     1994.74     39.84 o 
   7   3   0     1513.21     1454.68     25.79 o 
   8   3   0     3008.38     2960.27     44.72 o 
   9   3   0     2092.94     2109.66     45.58 o 
  10   3   0       12.64       21.13      4.06 o 
  11   3   0     1685.03     1703.01     45.52 o 
  12   3   0       12.98       19.05      4.36 o 
  13   3   0       37.43       43.22      5.08 o 
  14   3   0      287.72      261.04     21.77 o 
  15   3   0      131.26      131.07     17.38 o 
  16   3   0       12.72       18.64      8.50 o 
   0   4   0     1645.85     1500.65     44.22 o 
   1   4   0      534.77      532.14     22.38 o 
   2   4   0     2667.22     2593.80     58.36 o 
   3   4   0       22.54       23.83      5.67 o 
   4   4   0      738.15      759.58     31.71 o 
   5   4   0     1209.87     1255.47     37.12 o 
   6   4   0      928.89      974.95     27.92 o 
   7   4   0     1531.93     1474.56     41.69 o 
   8   4   0       78.53       96.85      9.40 o 
   9   4   0      164.83      152.27     10.41 o 
  10   4   0      234.03      199.42     21.92 o 
  11   4   0     1101.29     1022.43     45.40 o 
  12   4   0        9.29       22.48      6.08 o 
  13   4   0      244.91      274.38     32.73 o 
  14   4   0        5.06       36.98     13.86 o 
   1   5   0       49.26       53.75      6.58 o 
   2   5   0       49.96       42.32      6.87 o 
   3   5   0       27.53       31.53      6.50 o 
   4   5   0       24.60       20.35      6.96 o 
   5   5   0     1309.74     1370.79     39.97 o 
   6   5   0      162.98      196.11     12.57 o 
   7   5   0      116.02      106.95     14.50 o 
   8   5   0      274.09      254.85     20.19 o 
   9   5   0       14.03       20.56      7.51 o 
  10   5   0      422.80      415.03     16.40 o 
  11   5   0       13.70        9.02      8.07 o 
  12   5   0        3.58       13.44      6.03 o 
   0   6   0      171.05      197.44     21.30 o 
   1   6   0       92.17       80.56      9.17 o 
   2   6   0       26.95       42.96      7.69 o 
   3   6   0        6.85       10.16      9.51 o 
   4   6   0       36.01       38.22     10.02 o 
   5   6   0       51.45       38.16      6.12 o 
   6   6   0      217.96      236.65     16.97 o 
   7   6   0      120.41      121.94     13.72 o 
   8   6   0       85.68       71.67      8.80 o 
 -18   1   1      238.01      247.53     23.14 o 
 -17   1   1        0.67        4.19      5.81 o 
 -16   1   1       79.62       75.24      9.01 o 
 -15   1   1      582.60      609.34     25.17 o 
 -14   1   1      259.17      250.59      9.58 o 
 -13   1   1        1.20       12.76      3.71 o 
 -12   1   1      785.62      789.42     15.78 o 
 -11   1   1      165.76      156.73      6.87 o 
 -10   1   1      910.77      867.58     13.36 o 
  -9   1   1       43.33       42.77      3.38 o 
  -8   1   1      223.54      220.53      7.15 o 
  -7   1   1      269.71      279.85      5.73 o 
  -6   1   1      115.80      118.94      4.40 o 
  -5   1   1      176.32      184.34      4.29 o 
  -4   1   1     1384.09     1370.71     18.23 o 
  -3   1   1     3289.40     3409.39     31.36 o 
  -2   1   1     5091.58     5368.47     33.61 o 
  -1   1   1     1027.92     1020.36      9.10 o 
   0   1   1      565.85      560.39      7.92 o 
   1   1   1       82.29       88.72      3.40 o 
   2   1   1     9085.61     9985.21     40.31 o 
   3   1   1    25835.71    28825.79    157.51 o 
   4   1   1     2375.56     2653.48     21.57 o 
   5   1   1        4.92       14.43      1.68 o 
   6   1   1      157.40      153.16      4.13 o 
   7   1   1     1102.47     1187.36     12.74 o 
   8   1   1      735.38      713.99     15.19 o 
   9   1   1       41.42       40.04      4.11 o 
  10   1   1      193.93      184.48      5.59 o 
  11   1   1      563.00      538.12     14.74 o 
  12   1   1       11.25       17.50      4.72 o 
  13   1   1       53.42       65.51      4.94 o 
  14   1   1      655.57      622.58     18.51 o 
  15   1   1      259.16      230.85     18.91 o 
  16   1   1      394.60      392.46     11.18 o 
  17   1   1       70.36       30.64     17.25 o 
 -17   2   1        6.54        8.03      7.56 o 
 -16   2   1      121.53      123.80     21.43 o 
 -15   2   1      153.72      165.82     12.92 o 
 -14   2   1       11.21       23.81     10.23 o 
 -13   2   1       92.55       86.76      5.90 o 
 -12   2   1      381.25      332.26     23.21 o 
 -11   2   1       77.12       68.94      6.07 o 
 -10   2   1       64.35       60.56      3.77 o 
  -9   2   1      895.36      887.42     15.08 o 
  -8   2   1     1085.67     1119.70     14.24 o 
  -7   2   1     2589.43     2697.77     22.90 o 
  -6   2   1      549.11      545.59     11.70 o 
  -5   2   1      971.11      910.02     16.42 o 
  -4   2   1     1594.28     1576.35     21.76 o 
  -3   2   1       38.92       32.69      1.99 o 
  -2   2   1     1377.45     1377.42     17.05 o 
  -1   2   1      630.89      612.10     13.76 o 
   0   2   1     4048.23     4277.98     39.79 o 
   1   2   1      190.11      192.23      8.39 o 
   2   2   1      186.51      179.97      6.24 o 
   3   2   1       24.58       37.55      3.95 o 
   4   2   1     4241.62     4712.71     37.00 o 
   5   2   1        4.24       10.70      2.78 o 
   6   2   1        6.65       16.40      3.31 o 
   7   2   1     3730.44     3895.72     66.41 o 
   8   2   1      203.15      182.89      9.58 o 
   9   2   1       16.39       15.22      3.11 o 
  10   2   1     2051.64     2118.91     53.71 o 
  11   2   1      266.45      264.28     15.93 o 
  12   2   1        8.42       11.14      2.87 o 
  13   2   1      642.38      653.51     30.29 o 
  14   2   1       79.15       61.46      5.74 o 
  15   2   1       65.87       54.10     18.75 o 
  16   2   1      212.41      192.84     17.37 o 
 -16   3   1      549.14      602.00     39.80 o 
 -15   3   1      121.26      125.48     23.41 o 
 -14   3   1       84.70       97.02     10.12 o 
 -13   3   1      646.14      690.29     34.18 o 
 -12   3   1      253.71      252.26     17.76 o 
 -11   3   1     1617.11     1595.96     45.77 o 
 -10   3   1       23.25       28.32      7.14 o 
  -9   3   1     2489.96     2444.41     53.43 o 
  -8   3   1      577.73      562.04     15.82 o 
  -7   3   1       18.65       24.85      3.94 o 
  -6   3   1      390.94      371.23     19.19 o 
  -5   3   1     2212.75     2284.49     31.17 o 
  -4   3   1       28.64       39.66      3.63 o 
  -3   3   1      525.51      463.58      8.69 o 
  -2   3   1        9.62       15.78      4.07 o 
  -1   3   1      732.30      644.79     13.26 o 
   0   3   1     4647.44     4690.05     61.85 o 
   1   3   1     1431.77     1422.63     16.85 o 
   2   3   1     4572.59     4390.00     85.77 o 
   3   3   1     1009.36     1092.89     17.44 o 
   4   3   1     3515.37     3400.60     51.41 o 
   5   3   1       12.60       24.77      6.71 o 
   6   3   1      541.93      563.18     15.42 o 
   7   3   1     1601.95     1579.59     43.39 o 
   8   3   1      476.13      472.71     18.26 o 
   9   3   1     2364.67     2418.58     43.89 o 
  10   3   1      306.69      285.63     15.62 o 
  11   3   1      745.65      708.22     24.51 o 
  12   3   1        4.61       12.13      3.62 o 
  13   3   1      365.13      377.95     15.53 o 
  14   3   1        7.86        7.23      5.58 o 
  15   3   1      282.22      317.21     23.55 o 
 -15   4   1        4.89       10.86      6.33 o 
 -14   4   1       99.23      100.05     18.55 o 
 -13   4   1       95.05      113.81     15.51 o 
 -12   4   1       21.22       17.92      6.48 o 
 -11   4   1      155.59      186.88     10.01 o 
 -10   4   1       32.68       54.55      7.69 o 
  -9   4   1       69.37       95.45      8.94 o 
  -8   4   1     3875.50     3973.49    118.89 o 
  -7   4   1      313.58      335.97     27.38 o 
  -6   4   1     1294.77     1284.64     39.95 o 
  -5   4   1     2767.18     2699.43     65.62 o 
  -4   4   1     1985.84     1946.51     39.91 o 
  -3   4   1     1601.43     1442.15     41.19 o 
  -2   4   1      117.71      118.46      8.21 o 
  -1   4   1      474.76      471.72     15.16 o 
   0   4   1      320.20      345.15     18.09 o 
   1   4   1      988.50      990.43     39.06 o 
   2   4   1       12.15       16.21      5.19 o 
   3   4   1      292.75      320.38     16.27 o 
   4   4   1      211.21      197.58     10.86 o 
   5   4   1      388.24      368.73     29.76 o 
   6   4   1      154.39      172.99     19.40 o 
   7   4   1     2390.43     2409.84     72.08 o 
   8   4   1      517.05      479.36     24.79 o 
   9   4   1      429.71      393.23     18.73 o 
  10   4   1     1211.34     1198.36     32.82 o 
  11   4   1      586.77      593.15     32.93 o 
  12   4   1      391.46      413.79     18.96 o 
  13   4   1        4.00       19.88      7.47 o 
  14   4   1       81.24      134.23     19.42 o 
 -12   5   1      873.69      909.61     48.01 o 
 -11   5   1      165.06      167.66     16.55 o 
 -10   5   1      498.32      489.09     35.02 o 
  -9   5   1        6.28       12.34      4.07 o 
  -8   5   1      800.49      763.82     28.78 o 
  -7   5   1      725.72      748.06     38.85 o 
  -6   5   1       91.33       91.57      9.59 o 
  -5   5   1        0.36       21.76      5.40 o 
  -4   5   1     2970.06     2950.59     61.65 o 
  -3   5   1        4.36       14.81      7.47 o 
  -2   5   1      361.99      367.05     18.00 o 
  -1   5   1     1383.82     1384.39     46.06 o 
   0   5   1      435.60      392.37     28.14 o 
   1   5   1     1491.92     1476.08     45.50 o 
   2   5   1      453.45      445.70     19.03 o 
   3   5   1     1677.08     1636.70     56.42 o 
   4   5   1      643.40      664.59     29.05 o 
   5   5   1      614.54      673.28     25.52 o 
   6   5   1      369.39      350.20     20.91 o 
   7   5   1      496.34      501.13     27.64 o 
   8   5   1      482.05      466.98     26.36 o 
   9   5   1      249.04      226.35     14.58 o 
  10   5   1        1.51       22.24      4.89 o 
  11   5   1      127.28      102.77     13.87 o 
  -8   6   1       87.84      113.65     13.63 o 
  -7   6   1     1315.11     1364.19     56.61 o 
  -6   6   1      471.60      451.90     27.88 o 
  -5   6   1     1102.33     1086.55     26.52 o 
  -4   6   1      779.38      759.19     35.50 o 
  -3   6   1       23.46       25.11      5.62 o 
  -2   6   1      698.77      780.64     55.00 o 
  -1   6   1        6.41       18.40      5.80 o 
   0   6   1      267.43      264.46     19.34 o 
   1   6   1       41.35       52.34     10.04 o 
   2   6   1       33.03       32.71      7.53 o 
   3   6   1       29.83       41.02      7.52 o 
   4   6   1      128.90      131.23     14.01 o 
   5   6   1       11.03       26.76      7.32 o 
   6   6   1      313.43      325.83     29.24 o 
   7   6   1       51.76       54.55     13.22 o 
 -18   0   2      106.35      108.59     21.44 o 
 -17   0   2        7.11       29.62     15.39 o 
 -16   0   2     1078.26     1077.68     38.22 o 
 -15   0   2      100.91       93.78     11.45 o 
 -14   0   2     1021.17     1043.48     36.88 o 
 -13   0   2      665.86      616.43     22.33 o 
 -12   0   2     6435.53     6579.69    130.33 o 
 -11   0   2     9495.44     9813.77    145.94 o 
 -10   0   2     1879.97     1926.59     32.63 o 
  -9   0   2     9179.90     9696.49     86.38 o 
  -8   0   2     2258.57     2201.48     25.10 o 
  -7   0   2     3152.55     2954.07     32.84 o 
  -6   0   2     2821.65     3075.79     69.09 o 
  -5   0   2       60.14       64.20      3.45 o 
  -4   0   2       25.41       46.33      4.37 o 
  -3   0   2        2.30       16.64      3.31 o 
  -2   0   2       16.27       23.39      2.37 o 
  -1   0   2     6565.16     7267.44     41.46 o 
   0   0   2     1153.75     1322.84     12.65 o 
   1   0   2      516.06      522.68      6.35 o 
   2   0   2    43710.66    47171.07    966.75 o 
   3   0   2    41803.20    46801.61   1843.50 o 
   4   0   2    17707.24    19092.61    235.59 o 
   5   0   2     1301.01     1221.49     15.04 o 
   6   0   2     4876.85     4785.05     51.67 o 
   7   0   2     3573.12     3551.52     70.77 o 
   8   0   2     2679.68     2694.20     58.60 o 
   9   0   2      485.44      465.82     35.80 o 
  10   0   2      203.02      243.89     15.10 o 
  11   0   2      406.99      391.20     21.85 o 
  12   0   2      123.15      129.51     10.54 o 
  13   0   2       56.68       65.66      8.59 o 
  14   0   2      672.58      617.20     25.18 o 
  15   0   2      630.95      560.11     68.84 o 
  16   0   2       20.04       18.42      7.16 o 
  17   0   2     1263.85     1375.88    129.54 o 
 -18   1   2      191.36      200.25     50.35 o 
 -17   1   2      403.72      371.81     17.96 o 
 -16   1   2      778.20      805.24     25.06 o 
 -15   1   2     1906.40     1936.25     50.73 o 
 -14   1   2     1105.61      995.90     25.11 o 
 -13   1   2      440.24      425.73     23.38 o 
 -12   1   2      405.16      417.81     13.58 o 
 -11   1   2      193.63      187.34      9.82 o 
 -10   1   2       35.05       36.00      4.80 o 
  -9   1   2     3144.48     3234.23     34.99 o 
  -8   1   2     5860.76     6129.07     40.05 o 
  -7   1   2      630.10      512.18     11.96 o 
  -6   1   2     6354.34     6573.44     74.62 o 
  -5   1   2     7580.34     8186.44     93.83 o 
  -4   1   2    19779.37    21850.96    137.92 o 
  -3   1   2     4325.21     4234.45    176.07 o 
  -2   1   2     7291.29     7726.55     46.05 o 
  -1   1   2    13915.14    15290.09     60.76 o 
   0   1   2     1896.38     1963.12     15.93 o 
   1   1   2    23502.79    26871.43    151.71 o 
   2   1   2     3685.85     3752.93     32.07 o 
   3   1   2      386.51      371.29      9.27 o 
   4   1   2      407.29      391.40     11.20 o 
   5   1   2     2312.90     2476.46     20.26 o 
   6   1   2     4471.57     4673.45     45.95 o 
   7   1   2     4865.63     5191.55     56.58 o 
   8   1   2     1004.52     1066.81     23.71 o 
   9   1   2     1296.27     1258.68     19.23 o 
  10   1   2     1901.26     1907.95     31.98 o 
  11   1   2     2312.95     2330.43     36.79 o 
  12   1   2      875.40      851.43     23.19 o 
  13   1   2      739.96      753.61     20.66 o 
  14   1   2     1215.90     1189.98     34.89 o 
  15   1   2      111.13       87.56     11.22 o 
  16   1   2      497.06      433.60     44.44 o 
 -18   2   2        0.98       -1.56      9.84 o 
 -17   2   2      127.38      106.90     13.21 o 
 -16   2   2      309.43      330.17     39.45 o 
 -15   2   2      922.24      992.12     61.25 o 
 -14   2   2       72.97       74.17      4.49 o 
 -13   2   2     4001.79     4064.57    118.16 o 
 -12   2   2     3079.50     3069.98     53.35 o 
 -11   2   2     1026.90      981.69     22.20 o 
 -10   2   2     5201.55     5338.23     75.83 o 
  -9   2   2      287.95      264.05     10.08 o 
  -8   2   2     5752.71     5777.14     64.08 o 
  -7   2   2      424.18      352.29     25.91 o 
  -6   2   2     3436.94     3660.67     44.72 o 
  -5   2   2     1034.40      994.43     18.72 o 
  -4   2   2      431.01      438.97     11.02 o 
  -3   2   2     2088.27     2349.23     29.56 o 
  -2   2   2     4975.43     5013.86     60.44 o 
  -1   2   2      402.54      387.63      9.70 o 
   0   2   2     8525.00     8829.67     97.99 o 
   1   2   2     1362.24     1292.93     23.37 o 
   2   2   2     2884.38     2679.09     43.67 o 
   3   2   2    13298.16    14354.19    120.53 o 
   4   2   2     2387.51     2420.17     26.46 o 
   5   2   2    19195.64    19910.92    361.69 o 
   6   2   2      591.56      601.29     16.42 o 
   7   2   2     1107.09      954.45     14.88 o 
   8   2   2      738.93      652.45     14.71 o 
   9   2   2       21.12       33.23      7.07 o 
  10   2   2     1423.43     1380.86     27.66 o 
  11   2   2      402.38      378.58     19.84 o 
  12   2   2      347.83      314.03     11.72 o 
  13   2   2      126.50      125.70     10.22 o 
  14   2   2      360.12      352.47     22.04 o 
  15   2   2       57.72       54.19      8.14 o 
  16   2   2      468.68      470.99     46.79 o 
 -17   3   2      278.79      356.59     67.52 o 
 -16   3   2      219.50      230.28     46.82 o 
 -15   3   2      194.64      166.02     18.73 o 
 -14   3   2      609.43      577.41     23.35 o 
 -13   3   2      261.08      228.08     12.62 o 
 -12   3   2        9.49       13.64      5.73 o 
 -11   3   2        1.83        8.14      3.70 o 
 -10   3   2      337.86      341.48     19.87 o 
  -9   3   2      210.53      201.75     14.64 o 
  -8   3   2      221.20      185.33     10.35 o 
  -7   3   2      901.97      909.22     21.91 o 
  -6   3   2     1748.91     1845.01     37.00 o 
  -5   3   2     4415.83     4542.37     60.12 o 
  -4   3   2     2359.74     2271.60     59.96 o 
  -3   3   2     2685.07     2453.97     55.57 o 
  -2   3   2     2081.18     1857.01     35.68 o 
  -1   3   2     2982.96     3063.74     39.88 o 
   0   3   2     5103.26     5178.26     85.55 o 
   1   3   2      744.26      680.34     19.74 o 
   2   3   2      359.50      415.74     18.41 o 
   3   3   2        0.88        7.74      5.18 o 
   4   3   2       48.82       53.12      5.13 o 
   5   3   2       17.22       17.07      5.04 o 
   6   3   2      997.36     1017.65     18.88 o 
   7   3   2      542.96      521.19     17.55 o 
   8   3   2      438.07      398.22     21.42 o 
   9   3   2      766.85      736.55     19.52 o 
  10   3   2      744.60      711.24     18.55 o 
  11   3   2      736.02      750.59     20.92 o 
  12   3   2      748.09      746.82     33.91 o 
  13   3   2      292.74      257.41     18.92 o 
  14   3   2      191.72      178.00     16.34 o 
  15   3   2      159.00      183.24     21.97 o 
 -15   4   2       20.60       26.25      7.76 o 
 -14   4   2      353.70      365.20     40.92 o 
 -13   4   2      194.51      210.15     19.51 o 
 -12   4   2      335.99      309.62     22.29 o 
 -11   4   2      368.82      370.25     23.82 o 
 -10   4   2      114.71      111.97     10.70 o 
  -9   4   2      717.52      674.27     27.78 o 
  -8   4   2      207.89      211.26     17.43 o 
  -7   4   2     1870.45     1879.37     49.99 o 
  -6   4   2        5.71       20.55      5.38 o 
  -5   4   2        1.38       20.06      4.01 o 
  -4   4   2      599.17      601.10     27.02 o 
  -3   4   2      250.63      270.78     13.55 o 
  -2   4   2       50.10       55.79      7.47 o 
  -1   4   2      818.51      707.97     22.24 o 
   0   4   2      643.12      612.22     19.14 o 
   1   4   2     1076.62     1052.63     41.46 o 
   2   4   2     1474.24     1437.29     33.80 o 
   3   4   2      571.82      604.24     19.87 o 
   4   4   2     1469.66     1423.23     45.54 o 
   5   4   2       28.81       22.92      6.59 o 
   6   4   2      923.61      891.42     35.49 o 
   7   4   2      257.03      235.25     18.85 o 
   8   4   2       89.33       67.05      8.92 o 
   9   4   2      311.36      283.47     11.78 o 
  10   4   2        4.50        8.47      4.65 o 
  11   4   2      336.45      356.77     15.55 o 
  12   4   2      214.13      188.57     18.82 o 
  13   4   2      241.28      177.38     20.15 o 
 -12   5   2       54.30       43.16      7.72 o 
 -11   5   2      119.13      102.23     10.97 o 
 -10   5   2       13.12       18.17      5.82 o 
  -9   5   2       28.61       29.32      8.33 o 
  -8   5   2        7.55       20.88      5.26 o 
  -7   5   2       20.42       27.77     13.25 o 
  -6   5   2      801.21      725.63     28.15 o 
  -5   5   2      192.39      213.88     15.67 o 
  -4   5   2      951.66      986.07     54.45 o 
  -3   5   2      687.13      695.89     21.05 o 
  -2   5   2      342.52      335.57     18.88 o 
  -1   5   2      557.45      504.00     30.33 o 
   0   5   2       63.64       86.72      7.18 o 
   1   5   2      116.79      149.15     11.84 o 
   2   5   2       72.43       84.33     10.22 o 
   3   5   2      292.81      256.07     28.83 o 
   4   5   2       61.58       50.57      9.91 o 
   5   5   2      152.52      146.62      9.80 o 
   6   5   2      128.48      133.91     12.25 o 
   7   5   2      313.68      303.29     23.96 o 
   8   5   2        2.60       11.79      5.91 o 
   9   5   2      282.46      268.55     19.82 o 
  10   5   2       44.65       45.58      7.34 o 
  -8   6   2       28.93       33.51      5.41 o 
  -7   6   2      137.73      138.30     14.94 o 
  -6   6   2      264.14      266.29     26.19 o 
  -5   6   2      285.94      218.79     20.17 o 
  -4   6   2       26.64       31.11      6.99 o 
  -3   6   2       17.37       31.33      7.42 o 
  -2   6   2      615.12      555.03     35.13 o 
  -1   6   2      330.26      324.29     23.41 o 
   0   6   2       93.45       98.86     11.08 o 
   1   6   2      333.76      323.35     19.37 o 
   2   6   2       57.80       46.52      8.59 o 
   3   6   2      102.86       91.64     11.20 o 
   4   6   2       48.26       51.09     19.05 o 
   5   6   2       37.16       42.95      9.58 o 
   6   6   2       10.68       22.17      7.59 o 
 -19   1   3      275.15      233.79     24.82 o 
 -18   1   3       94.48       74.35     11.02 o 
 -17   1   3       30.63       28.02     13.25 o 
 -16   1   3       52.95       31.32      5.74 o 
 -15   1   3       45.70       48.40      8.29 o 
 -14   1   3      598.04      533.26     30.47 o 
 -13   1   3     1246.76     1246.48     27.96 o 
 -12   1   3       38.66       42.61      7.89 o 
 -11   1   3     1847.10     1891.17     61.38 o 
 -10   1   3       56.17       55.01      5.46 o 
  -9   1   3       57.46       54.16      5.47 o 
  -8   1   3     5863.08     6163.98     70.87 o 
  -7   1   3     1299.11     1360.62     30.58 o 
  -6   1   3     3273.36     3509.86     46.86 o 
  -5   1   3      199.95      201.27      6.06 o 
  -4   1   3       10.52       11.45      3.82 o 
  -3   1   3     1843.68     1977.06     17.03 o 
  -2   1   3     1799.99     1802.70     14.93 o 
  -1   1   3      423.56      440.49      5.30 o 
   0   1   3      722.57      704.70     15.17 o 
   1   1   3      740.34      760.24      7.91 o 
   2   1   3     2774.12     2989.36     18.45 o 
   3   1   3     1001.94     1100.86     10.15 o 
   4   1   3     1590.17     1736.62     22.68 o 
   5   1   3     3243.08     3387.81     28.67 o 
   6   1   3      656.46      709.04     18.27 o 
   7   1   3     3118.85     3209.69     52.70 o 
   8   1   3       45.04       36.95     11.64 o 
   9   1   3        1.62        4.42      5.70 o 
  10   1   3       11.05       20.42      4.76 o 
  11   1   3       86.65      101.37      8.86 o 
  12   1   3      475.32      521.36     16.70 o 
  13   1   3      605.68      534.87     22.63 o 
  14   1   3      235.57      261.78     16.63 o 
  15   1   3      102.46      134.76     26.43 o 
  16   1   3        3.33       23.64      5.80 o 
 -18   2   3      351.59      400.01     59.07 o 
 -17   2   3      364.23      323.18     24.86 o 
 -16   2   3       27.51       30.81      6.31 o 
 -15   2   3       53.20       46.83      6.06 o 
 -14   2   3       96.11      105.94     14.83 o 
 -13   2   3        4.65       16.53      6.31 o 
 -12   2   3     1163.20     1142.92     37.80 o 
 -11   2   3      804.78      740.02     22.32 o 
 -10   2   3       51.83       56.01      5.96 o 
  -9   2   3       48.08       45.11      4.48 o 
  -8   2   3      259.62      239.03      9.78 o 
  -7   2   3      193.89      232.69     10.72 o 
  -6   2   3       13.67       16.61      2.12 o 
  -5   2   3     5472.24     5772.21     71.80 o 
  -4   2   3     2824.37     2960.82     31.34 o 
  -3   2   3      772.96      719.46     15.48 o 
  -2   2   3     1280.39     1296.61     15.50 o 
  -1   2   3     1748.83     1687.04     36.26 o 
   0   2   3       48.44       46.64      2.98 o 
   1   2   3     2584.52     2835.57     27.60 o 
   2   2   3      677.55      639.13     10.51 o 
   3   2   3      245.28      299.88     11.27 o 
   4   2   3     3391.83     3650.31     43.86 o 
   5   2   3      327.96      313.09      8.66 o 
   6   2   3      197.69      220.06     12.56 o 
   7   2   3       70.23       77.53      4.86 o 
   8   2   3       87.42       86.56      6.55 o 
   9   2   3      645.51      647.67     27.46 o 
  10   2   3      347.43      295.40     22.19 o 
  11   2   3       46.87       49.65     12.21 o 
  12   2   3      355.90      367.98     14.83 o 
  13   2   3       83.60      101.99     10.21 o 
  14   2   3       81.27       81.82      9.23 o 
  15   2   3      174.74      198.32     18.38 o 
 -17   3   3      180.02      196.07     37.28 o 
 -16   3   3      120.63      118.46     12.83 o 
 -15   3   3       89.94      113.48     14.63 o 
 -14   3   3      635.89      711.32     33.78 o 
 -13   3   3       13.23       16.59      8.80 o 
 -12   3   3      426.72      411.83     12.58 o 
 -11   3   3      127.70      148.69     13.83 o 
 -10   3   3     1147.91     1104.41     29.50 o 
  -9   3   3     1317.88     1268.98     42.52 o 
  -8   3   3     1097.70     1115.28     29.12 o 
  -7   3   3     4301.11     4468.96     73.82 o 
  -6   3   3      375.31      429.10     26.57 o 
  -5   3   3     2841.63     2931.34     51.77 o 
  -4   3   3        8.31       12.86      3.23 o 
  -3   3   3      776.91      762.52     21.43 o 
  -2   3   3       26.71       30.44      8.07 o 
  -1   3   3     3226.48     3394.72     53.75 o 
   0   3   3      801.52      842.54     22.00 o 
   1   3   3      634.06      557.67     17.64 o 
   2   3   3      260.05      274.82     12.43 o 
   3   3   3     1402.71     1276.35     42.94 o 
   4   3   3     1194.44     1174.88     24.04 o 
   5   3   3      552.52      560.54     21.72 o 
   6   3   3     2490.29     2441.05     49.68 o 
   7   3   3       54.13       54.03      5.00 o 
   8   3   3     2836.37     2899.31     51.21 o 
   9   3   3      306.24      338.78     15.62 o 
  10   3   3        3.53        8.14      2.67 o 
  11   3   3      553.40      585.38     23.12 o 
  12   3   3        5.82       21.37      6.21 o 
  13   3   3        6.99       30.47     12.23 o 
  14   3   3      253.64      266.39     24.16 o 
 -15   4   3      288.87      281.11     34.46 o 
 -14   4   3      672.21      615.31     27.77 o 
 -13   4   3       46.74       52.40      8.60 o 
 -12   4   3      182.69      150.71     11.20 o 
 -11   4   3      374.78      318.16     28.47 o 
 -10   4   3      192.14      167.31     12.04 o 
  -9   4   3      181.41      176.74     14.94 o 
  -8   4   3       73.10       68.45     11.50 o 
  -7   4   3       42.44       73.11      9.93 o 
  -6   4   3      590.22      602.24     29.33 o 
  -5   4   3      736.27      771.74     32.22 o 
  -4   4   3     1989.96     1930.37     50.94 o 
  -3   4   3      923.84      846.96     46.26 o 
  -2   4   3     5172.56     5169.40     92.06 o 
  -1   4   3     1646.15     1664.86     40.62 o 
   0   4   3     1267.75     1251.06     30.10 o 
   1   4   3      528.07      506.39     36.11 o 
   2   4   3       34.26       44.03     11.29 o 
   3   4   3     2482.48     2617.52     76.50 o 
   4   4   3      423.11      471.61     21.12 o 
   5   4   3      494.45      511.20     22.67 o 
   6   4   3       93.28      100.23      8.57 o 
   7   4   3      394.56      381.36     16.36 o 
   8   4   3      138.88      152.42     10.32 o 
   9   4   3      615.37      581.47     18.90 o 
  10   4   3      197.20      165.43     20.06 o 
  11   4   3      229.96      263.46     14.84 o 
  12   4   3      335.05      306.21     29.09 o 
 -13   5   3      715.53      760.84     83.62 o 
 -12   5   3      144.40      115.57     12.89 o 
 -11   5   3      379.15      428.27     29.62 o 
 -10   5   3      605.26      615.38     31.30 o 
  -9   5   3      550.76      562.24     24.75 o 
  -8   5   3      840.58      932.71     36.39 o 
  -7   5   3      197.94      206.90     15.08 o 
  -6   5   3      957.72      911.80     40.31 o 
  -5   5   3      278.30      286.61     16.23 o 
  -4   5   3     3085.73     3205.36     89.67 o 
  -3   5   3      478.01      431.06     32.12 o 
  -2   5   3      939.95      987.58     28.71 o 
  -1   5   3       17.93       32.62      6.32 o 
   0   5   3      659.89      625.77     39.17 o 
   1   5   3        6.64       14.34      5.25 o 
   2   5   3      544.60      533.31     27.63 o 
   3   5   3      712.72      752.67     31.30 o 
   4   5   3      215.53      201.58     23.54 o 
   5   5   3      995.30      952.29     44.51 o 
   6   5   3      331.94      324.86     19.53 o 
   7   5   3     1286.26     1287.11     47.13 o 
   8   5   3       96.03       94.21      9.99 o 
   9   5   3      354.00      366.26     28.03 o 
  10   5   3      278.07      310.98     35.47 o 
  -8   6   3       78.73       54.94      8.71 o 
  -7   6   3       29.38       22.19     12.85 o 
  -6   6   3       86.77      110.93     15.05 o 
  -5   6   3      364.97      380.15     17.68 o 
  -4   6   3      156.26      161.62     14.82 o 
  -3   6   3     1858.37     1899.67     70.77 o 
  -2   6   3      322.13      322.38     22.57 o 
  -1   6   3      951.82      989.18     45.17 o 
   0   6   3      710.12      782.23     36.72 o 
   1   6   3      163.36      201.71     16.95 o 
   2   6   3      355.74      397.31     45.78 o 
   3   6   3       30.50       32.70     11.96 o 
   4   6   3      186.61      184.98     17.66 o 
   5   6   3       27.73       30.65      6.48 o 
   6   6   3       11.53       23.17      6.33 o 
 -19   0   4      737.09      611.36     70.15 o 
 -18   0   4      932.88     1083.04     73.17 o 
 -17   0   4      155.99      178.60     23.19 o 
 -16   0   4     1322.95     1196.16     75.17 o 
 -15   0   4        7.58       19.93     10.57 o 
 -14   0   4       16.27       10.83      5.37 o 
 -13   0   4      475.09      454.85     20.25 o 
 -12   0   4     1112.02      925.59     38.56 o 
 -11   0   4     1095.19     1199.02     32.79 o 
 -10   0   4    10313.81    10783.39    155.48 o 
  -9   0   4     3003.18     3017.43     31.40 o 
  -8   0   4    24321.45    26681.94    668.69 o 
  -7   0   4    16234.17    17999.42    287.32 o 
  -6   0   4       87.51      104.55      5.39 o 
  -5   0   4    31732.70    35657.97    259.96 o 
  -4   0   4     1305.26     1195.91     20.60 o 
  -3   0   4     7213.82     7986.41     69.36 o 
  -2   0   4      706.21      718.59     15.82 o 
  -1   0   4      112.95      112.92      4.45 o 
   0   0   4     4337.81     4712.47     53.45 o 
   1   0   4     1675.82     1684.78     31.50 o 
   2   0   4      161.13      179.30      5.34 o 
   3   0   4     3783.26     3614.63     57.70 o 
   4   0   4       33.43       42.72      3.49 o 
   5   0   4     9856.12    10382.73     93.75 o 
   6   0   4     7357.66     7751.49    112.53 o 
   7   0   4      750.77      726.68     16.54 o 
   8   0   4     8264.89     8490.21    188.17 o 
   9   0   4      798.76      815.67     24.21 o 
  10   0   4     3281.72     3184.08    141.40 o 
  11   0   4      944.92      969.04     61.82 o 
  12   0   4       65.49       87.64     13.15 o 
  13   0   4        3.46        7.11      8.96 o 
  14   0   4        2.28        7.26      6.24 o 
  15   0   4      601.38      574.19     46.62 o 
 -19   1   4      191.21      163.24     26.48 o 
 -18   1   4      549.34      551.92     61.51 o 
 -17   1   4      650.38      699.86     80.07 o 
 -16   1   4      831.68      869.40     40.86 o 
 -15   1   4     1148.20     1169.36     31.81 o 
 -14   1   4     1562.78     1549.56     47.71 o 
 -13   1   4     1704.42     1708.89     47.56 o 
 -12   1   4     3907.79     3969.36     71.60 o 
 -11   1   4     3829.06     4096.63    103.74 o 
 -10   1   4     1359.60     1456.76     33.78 o 
  -9   1   4      886.27      965.12     27.34 o 
  -8   1   4     1448.21     1551.24     16.86 o 
  -7   1   4       72.68       82.80      4.56 o 
  -6   1   4     5312.78     5829.29     63.19 o 
  -5   1   4     1801.92     1784.96     26.51 o 
  -4   1   4     2400.20     2304.01     28.85 o 
  -3   1   4     3433.64     3422.82     28.21 o 
  -2   1   4     3591.00     3528.44     42.51 o 
  -1   1   4    23900.86    26420.70    153.45 o 
   0   1   4     7946.11     7964.21     61.55 o 
   1   1   4     4895.95     4995.52     41.12 o 
   2   1   4     4850.50     4916.11     37.77 o 
   3   1   4     2541.09     2340.10     28.23 o 
   4   1   4     9896.77    10832.22    142.51 o 
   5   1   4     3036.02     3177.91     42.84 o 
   6   1   4      202.86      195.65     15.83 o 
   7   1   4      658.66      686.30     17.26 o 
   8   1   4       17.75       20.72      8.82 o 
   9   1   4     1328.45     1366.55     34.65 o 
  10   1   4      517.80      502.80     45.76 o 
  11   1   4      347.71      330.87     24.25 o 
  12   1   4      664.11      697.04     22.34 o 
  13   1   4      345.31      345.53     19.23 o 
  14   1   4      281.91      258.23     34.07 o 
  15   1   4      401.93      455.52     27.18 o 
 -18   2   4        9.64       17.47     28.72 o 
 -17   2   4      447.34      490.19     28.06 o 
 -16   2   4       13.83       13.67      3.78 o 
 -15   2   4      145.51      138.55     11.16 o 
 -14   2   4       47.27       46.55      8.63 o 
 -13   2   4       91.42       90.67     10.36 o 
 -12   2   4       41.41       47.87      7.40 o 
 -11   2   4     2654.18     2559.36     57.40 o 
 -10   2   4     1928.77     1929.70     28.92 o 
  -9   2   4     6156.63     6140.73     90.22 o 
  -8   2   4     2452.43     2474.88     44.12 o 
  -7   2   4     5309.91     5637.68     59.67 o 
  -6   2   4     5084.89     4990.87     47.23 o 
  -5   2   4      245.38      206.53      6.39 o 
  -4   2   4    13236.47    14185.30    105.26 o 
  -3   2   4     2103.70     2188.53     22.32 o 
  -2   2   4     1062.01     1078.03     14.87 o 
  -1   2   4     1219.36     1207.54     11.79 o 
   0   2   4       34.01       33.54      4.71 o 
   1   2   4       61.09       64.87      3.16 o 
   2   2   4     2451.21     2622.60     30.22 o 
   3   2   4      234.61      224.27     16.81 o 
   4   2   4     1170.21     1070.69     15.17 o 
   5   2   4     1224.59     1202.02     22.04 o 
   6   2   4     2562.53     2541.84     38.75 o 
   7   2   4     7211.48     7437.06    149.53 o 
   8   2   4     2232.55     2298.88     84.50 o 
   9   2   4     1461.47     1454.24     48.33 o 
  10   2   4       34.67       42.03      6.93 o 
  11   2   4      454.60      483.43     19.46 o 
  12   2   4      279.57      275.85     16.44 o 
  13   2   4       34.30       40.92     10.55 o 
  14   2   4      121.86      163.57     17.28 o 
 -17   3   4      147.56      136.36     21.01 o 
 -16   3   4     1512.31     1539.97     45.19 o 
 -15   3   4      119.14      126.73     12.50 o 
 -14   3   4      834.90      825.48     43.72 o 
 -13   3   4      376.08      347.29     15.16 o 
 -12   3   4     1087.25     1039.51     29.51 o 
 -11   3   4     2186.96     2178.85     41.29 o 
 -10   3   4      811.47      763.66     28.80 o 
  -9   3   4       83.70       82.50      7.77 o 
  -8   3   4      220.72      214.81     14.48 o 
  -7   3   4      155.26      123.04     14.82 o 
  -6   3   4      967.12      901.95     19.71 o 
  -5   3   4       71.47       68.39     14.14 o 
  -4   3   4      314.55      310.15     13.48 o 
  -3   3   4     3732.25     3945.22     55.41 o 
  -2   3   4     1045.16     1038.46     44.10 o 
  -1   3   4     2538.95     2472.81     46.27 o 
   0   3   4     1428.97     1296.29     19.81 o 
   1   3   4     4357.61     4303.11     71.41 o 
   2   3   4     2060.14     2056.36     50.19 o 
   3   3   4     3365.82     3447.40     67.40 o 
   4   3   4     1423.23     1394.24     34.79 o 
   5   3   4      191.52      167.68     10.68 o 
   6   3   4     1364.95     1349.26     42.15 o 
   7   3   4       25.40       22.06      6.39 o 
   8   3   4        4.89        8.37      5.59 o 
   9   3   4       17.84       13.18      2.99 o 
  10   3   4      937.21      854.68     43.24 o 
  11   3   4       17.68       14.57      5.80 o 
  12   3   4      127.75      105.75     12.80 o 
  13   3   4       63.61       52.03     11.09 o 
 -15   4   4        8.44       10.97     10.62 o 
 -14   4   4        1.31       26.34     14.84 o 
 -13   4   4        0.83       19.81     11.95 o 
 -12   4   4      703.74      701.50     38.68 o 
 -11   4   4       33.54       41.59      6.79 o 
 -10   4   4     1413.10     1537.88     37.76 o 
  -9   4   4      511.79      520.25     26.51 o 
  -8   4   4     1000.32     1005.63     42.13 o 
  -7   4   4      712.86      750.94     33.21 o 
  -6   4   4      352.34      308.65     23.41 o 
  -5   4   4     1958.50     1944.32     50.15 o 
  -4   4   4       31.80       42.16      8.43 o 
  -3   4   4     1042.29     1058.79     34.91 o 
  -2   4   4       29.29       38.00      8.09 o 
  -1   4   4      682.89      736.59     31.52 o 
   0   4   4      803.69      775.03     23.26 o 
   1   4   4      967.75      954.29     34.62 o 
   2   4   4      153.18      142.06     11.04 o 
   3   4   4     1603.10     1637.33     53.92 o 
   4   4   4      362.35      357.59     42.58 o 
   5   4   4      553.03      518.73     20.05 o 
   6   4   4      886.20      852.75     29.85 o 
   7   4   4       78.19       76.73      8.06 o 
   8   4   4      475.16      486.91     35.21 o 
   9   4   4        4.57       15.25      4.20 o 
  10   4   4      757.02      776.88     34.50 o 
  11   4   4        4.93        8.42      8.95 o 
 -13   5   4      294.06      243.57     26.30 o 
 -12   5   4      163.14      156.81     23.16 o 
 -11   5   4        3.63       17.28      7.88 o 
 -10   5   4       53.00       50.04     12.81 o 
  -9   5   4       29.48       21.50      6.10 o 
  -8   5   4       15.62       17.70      4.28 o 
  -7   5   4      147.90      155.45     10.93 o 
  -6   5   4       57.47       61.78      7.53 o 
  -5   5   4      216.05      221.03     14.24 o 
  -4   5   4       59.18       69.65      7.89 o 
  -3   5   4        3.10       22.65      5.01 o 
  -2   5   4      361.33      359.42     22.82 o 
  -1   5   4       77.86       88.93      7.02 o 
   0   5   4      852.88      844.49     39.95 o 
   1   5   4      204.78      232.79     14.05 o 
   2   5   4      230.80      216.31     25.71 o 
   3   5   4       83.15       97.67      8.45 o 
   4   5   4        0.91       16.46      5.16 o 
   5   5   4      281.39      305.90     32.34 o 
   6   5   4        9.20       13.95      6.12 o 
   7   5   4        3.88       18.08     10.71 o 
   8   5   4      126.50      104.10     11.10 o 
   9   5   4        0.31       19.92     10.09 o 
  -8   6   4       86.10       77.94     12.93 o 
  -7   6   4       19.26       15.61      5.82 o 
  -6   6   4       51.87       65.03      8.40 o 
  -5   6   4        3.96       15.03      4.85 o 
  -4   6   4        8.40       22.95      5.50 o 
  -3   6   4       51.33       47.40      6.88 o 
  -2   6   4      451.03      394.16     23.37 o 
  -1   6   4      237.77      250.92     19.31 o 
   0   6   4      149.18      120.20     11.55 o 
   1   6   4       65.52       59.85      9.02 o 
   2   6   4       24.50       24.44      6.71 o 
   3   6   4       12.55       25.76     10.51 o 
   4   6   4      224.80      220.29     25.82 o 
 -19   1   5       80.19       85.99     20.46 o 
 -18   1   5        7.79       41.14      7.89 o 
 -17   1   5       61.32       88.20     14.98 o 
 -16   1   5        2.50       13.05      3.44 o 
 -15   1   5      590.54      578.45     41.46 o 
 -14   1   5      739.70      747.04     27.41 o 
 -13   1   5      226.62      208.62     14.52 o 
 -12   1   5       15.80       27.83      9.57 o 
 -11   1   5       73.58       66.13     11.19 o 
 -10   1   5       16.91       13.43      3.21 o 
  -9   1   5     2055.03     2136.11     34.64 o 
  -8   1   5      657.09      669.48      7.80 o 
  -7   1   5      261.31      230.11      5.95 o 
  -6   1   5       70.03       89.16      7.37 o 
  -5   1   5     2517.94     2710.67     50.82 o 
  -4   1   5     2911.55     3044.29     51.32 o 
  -3   1   5      340.03      341.75     10.24 o 
  -2   1   5     6289.03     6726.98     85.07 o 
  -1   1   5       43.59       54.86      2.95 o 
   0   1   5     1018.71      988.55     12.88 o 
   1   1   5      567.66      622.90      7.38 o 
   2   1   5     1110.68     1055.66     14.55 o 
   3   1   5      756.08      757.64     12.80 o 
   4   1   5     1292.58     1324.76     57.13 o 
   5   1   5      663.60      684.42     20.04 o 
   6   1   5       50.39       46.79      4.63 o 
   7   1   5       20.52       13.52      3.49 o 
   8   1   5      109.40      104.17      9.31 o 
   9   1   5     1316.36     1313.59     30.11 o 
  10   1   5       46.44       35.84      4.88 o 
  11   1   5      251.62      234.83     10.31 o 
  12   1   5       43.64       39.69      9.48 o 
  13   1   5       64.59       54.27     13.66 o 
  14   1   5      137.65      100.04     34.20 o 
 -18   2   5       20.93       13.31      8.49 o 
 -17   2   5       88.60       69.94      8.70 o 
 -16   2   5       98.72       84.40     11.28 o 
 -15   2   5     1191.14     1178.92     64.81 o 
 -14   2   5      801.94      807.64     55.55 o 
 -13   2   5       18.26       26.15      9.81 o 
 -12   2   5     1086.08     1134.09     52.19 o 
 -11   2   5        8.03       12.35      8.65 o 
 -10   2   5      122.01      135.69      7.40 o 
  -9   2   5     2535.06     2578.95     39.21 o 
  -8   2   5      273.30      247.69     13.09 o 
  -7   2   5      395.62      372.65     12.39 o 
  -6   2   5        1.93        9.90      6.38 o 
  -5   2   5      317.02      331.60     12.73 o 
  -4   2   5      728.32      798.25     10.65 o 
  -3   2   5      298.61      312.13      6.98 o 
  -2   2   5     1683.81     1735.90     21.75 o 
  -1   2   5     2137.89     2235.12     30.69 o 
   0   2   5     1279.88     1282.71     25.41 o 
   1   2   5      422.83      340.37     14.83 o 
   2   2   5      576.79      538.46     15.61 o 
   3   2   5     2941.80     2952.23     54.40 o 
   4   2   5      184.07      175.19     10.66 o 
   5   2   5       16.34       16.03      1.79 o 
   6   2   5       66.73       75.84      7.23 o 
   7   2   5      263.21      229.37     32.91 o 
   8   2   5     1238.96     1266.77     32.86 o 
   9   2   5        6.07       12.64      5.02 o 
  10   2   5       43.25       46.26      8.88 o 
  11   2   5        6.30       14.30      7.41 o 
  12   2   5      323.35      296.85     19.98 o 
  13   2   5        0.55       15.75      7.93 o 
  14   2   5       59.96      100.50     17.31 o 
 -17   3   5       93.31      114.21     25.60 o 
 -16   3   5     1432.76     1430.04     51.40 o 
 -15   3   5        3.78       13.74      6.47 o 
 -14   3   5        2.01       20.32      7.26 o 
 -13   3   5      128.13      137.04     11.18 o 
 -12   3   5       34.24       28.83      5.42 o 
 -11   3   5       11.84       18.13      6.15 o 
 -10   3   5       72.01       58.18      9.09 o 
  -9   3   5       98.97       98.38      6.30 o 
  -8   3   5     2645.04     2540.26     76.41 o 
  -7   3   5       92.42       87.41      9.80 o 
  -6   3   5     2064.61     1991.61     44.41 o 
  -5   3   5     2678.07     2743.74     46.76 o 
  -4   3   5     1552.62     1560.91     31.88 o 
  -3   3   5     4768.03     4838.15    105.62 o 
  -2   3   5      205.14      221.39     14.87 o 
  -1   3   5     4417.06     4272.65     79.10 o 
   0   3   5     1026.49      988.05     37.57 o 
   1   3   5       42.77       49.46      4.34 o 
   2   3   5       70.23       59.12      7.33 o 
   3   3   5      880.58      859.93     28.04 o 
   4   3   5       43.46       44.05      7.10 o 
   5   3   5      507.58      523.76     28.82 o 
   6   3   5        8.14        6.43      3.35 o 
   7   3   5      313.41      286.43     15.72 o 
   8   3   5      186.41      189.20     11.62 o 
   9   3   5       11.52       12.77      6.90 o 
  10   3   5     1520.86     1453.10     61.41 o 
  11   3   5      365.90      379.93     20.25 o 
  12   3   5      492.94      527.62     26.65 o 
 -15   4   5      352.20      355.27     60.05 o 
 -14   4   5       52.51       72.96     13.30 o 
 -13   4   5     1124.43     1188.24     48.97 o 
 -12   4   5      800.87      807.06     30.28 o 
 -11   4   5      709.16      716.91     48.08 o 
 -10   4   5       28.01       46.68      9.84 o 
  -9   4   5      644.09      626.50     25.60 o 
  -8   4   5     1449.09     1444.04     52.37 o 
  -7   4   5      363.42      372.96     26.93 o 
  -6   4   5      146.89      157.86     14.14 o 
  -5   4   5      129.97      130.21     11.89 o 
  -4   4   5      198.97      219.71     19.31 o 
  -3   4   5      235.91      236.44     26.59 o 
  -2   4   5      400.18      448.14     23.03 o 
  -1   4   5      351.04      347.06     23.32 o 
   0   4   5     3503.25     3516.32     82.23 o 
   1   4   5     1607.11     1690.33     38.80 o 
   2   4   5     1252.35     1291.70     48.06 o 
   3   4   5      827.09      795.45     29.74 o 
   4   4   5      261.77      233.67     11.57 o 
   5   4   5       30.65       40.00      7.71 o 
   6   4   5      965.40     1010.92     27.91 o 
   7   4   5      978.97     1006.24     25.94 o 
   8   4   5        2.80        9.90     11.37 o 
   9   4   5      101.60      119.93     11.95 o 
  10   4   5       11.15       13.90      5.68 o 
  11   4   5        5.05       16.89      8.22 o 
 -13   5   5       51.65       38.91      9.23 o 
 -12   5   5        0.16       13.91      4.58 o 
 -11   5   5       42.11       42.70      8.20 o 
 -10   5   5       11.02       28.22      6.19 o 
  -9   5   5     1174.68     1186.74     43.66 o 
  -8   5   5       71.12       87.55     13.30 o 
  -7   5   5      788.32      842.68     54.29 o 
  -6   5   5      792.25      817.99     27.27 o 
  -5   5   5      752.92      706.05     42.53 o 
  -4   5   5     1167.75     1177.53     45.06 o 
  -3   5   5      405.65      426.34     22.33 o 
  -2   5   5     1402.04     1378.06     45.10 o 
  -1   5   5     1187.52     1208.73     43.38 o 
   0   5   5      949.05      948.00     30.79 o 
   1   5   5      311.92      271.93     22.78 o 
   2   5   5       18.94       19.16      9.17 o 
   3   5   5       68.44       87.66      9.95 o 
   4   5   5      370.99      372.98     23.35 o 
   5   5   5        7.00       12.56      4.94 o 
   6   5   5      363.20      376.84     40.86 o 
   7   5   5      141.47      138.10     13.40 o 
   8   5   5      151.28      132.72     14.59 o 
  -8   6   5      155.08      123.61     15.43 o 
  -7   6   5      317.79      285.17     23.73 o 
  -6   6   5      104.29      105.37     12.53 o 
  -5   6   5       41.30       46.48      6.70 o 
  -4   6   5       60.68       80.34      9.52 o 
  -3   6   5       14.40       40.15      8.95 o 
  -2   6   5       45.58       32.80      7.43 o 
  -1   6   5      432.27      409.38     25.00 o 
   0   6   5      151.16      180.43     15.84 o 
   1   6   5      918.01      900.33     38.19 o 
   2   6   5      286.37      294.50     33.28 o 
   3   6   5      883.60      911.49     61.44 o 
 -19   0   6      807.90      814.36     60.90 o 
 -18   0   6       20.61       37.42     19.97 o 
 -17   0   6     2004.27     2071.43    120.09 o 
 -16   0   6     3608.71     3940.82     58.80 o 
 -15   0   6      580.49      636.89     35.71 o 
 -14   0   6     1732.95     1863.69    111.32 o 
 -13   0   6      202.34      257.47     53.49 o 
 -12   0   6     1196.50     1235.58    112.44 o 
 -11   0   6       36.10       35.69      3.75 o 
 -10   0   6      257.47      215.07     15.32 o 
  -9   0   6       11.62       15.37      4.63 o 
  -8   0   6      621.87      556.97     17.81 o 
  -7   0   6     1075.62      948.54     15.72 o 
  -6   0   6    11000.47    11405.59    117.54 o 
  -5   0   6    15178.08    16963.43    177.34 o 
  -4   0   6    10865.00    12123.11    127.82 o 
  -3   0   6     1521.48     1419.49     34.13 o 
  -2   0   6    10419.80    11323.44    225.59 o 
  -1   0   6    11876.49    12401.35    146.20 o 
   0   0   6      658.25      555.42     11.51 o 
   1   0   6     7123.26     7822.15    182.41 o 
   2   0   6     1024.66      962.13     35.16 o 
   3   0   6     2238.27     2282.68     36.55 o 
   4   0   6        0.77        3.16      2.50 o 
   5   0   6     2110.81     2231.32     47.77 o 
   6   0   6      119.61      108.05      8.88 o 
   7   0   6     2281.11     2375.28    116.53 o 
   8   0   6      237.35      270.09     37.51 o 
   9   0   6      419.99      563.57     55.25 o 
  10   0   6     1802.89     2052.33    160.13 o 
  11   0   6      632.94      732.71     40.34 o 
  12   0   6     1422.19     1698.25    114.19 o 
  13   0   6      469.19      513.14     36.59 o 
  14   0   6      357.74      378.49     60.90 o 
 -19   1   6       13.13        5.26      8.70 o 
 -18   1   6        2.18       50.62     21.97 o 
 -17   1   6        4.28       25.42     10.44 o 
 -16   1   6      662.82      660.10     65.67 o 
 -15   1   6       86.88       92.48      9.17 o 
 -14   1   6     1171.71     1085.95     37.73 o 
 -13   1   6     2262.16     2242.94     47.72 o 
 -12   1   6     3143.07     3121.35    104.30 o 
 -11   1   6     4720.22     4867.55    120.23 o 
 -10   1   6     1368.80     1339.35     27.34 o 
  -9   1   6     8586.79     9299.20    131.89 o 
  -8   1   6     4631.20     4755.79     50.94 o 
  -7   1   6     2315.00     2327.10     22.32 o 
  -6   1   6     5090.44     5557.95    102.75 o 
  -5   1   6     1981.22     2055.91     28.77 o 
  -4   1   6      194.34      158.77     10.32 o 
  -3   1   6     1254.18     1332.53     19.57 o 
  -2   1   6      285.96      274.36     11.55 o 
  -1   1   6     1477.94     1441.12     15.31 o 
   0   1   6      310.32      261.60      6.20 o 
   1   1   6     2185.66     2183.29     28.25 o 
   2   1   6     9207.53     9715.43    100.29 o 
   3   1   6     4171.59     4305.09     50.62 o 
   4   1   6     3933.61     4016.20     82.66 o 
   5   1   6      889.07      837.84     20.67 o 
   6   1   6     3074.27     3130.20     56.56 o 
   7   1   6     3196.03     3337.80     78.26 o 
   8   1   6      337.27      368.38     49.15 o 
   9   1   6      627.91      637.68     38.33 o 
  10   1   6      187.80      170.56     14.61 o 
  11   1   6       11.48       24.37     24.68 o 
  12   1   6       20.01       26.96     40.78 o 
  13   1   6       39.81       19.97     17.03 o 
 -18   2   6     1148.14     1325.67     80.45 o 
 -17   2   6      222.90      192.54     25.99 o 
 -16   2   6      480.79      534.77     56.60 o 
 -15   2   6     1493.66     1562.11     74.44 o 
 -14   2   6       71.23       92.48     10.94 o 
 -13   2   6     2289.39     2319.55     89.72 o 
 -12   2   6        2.45       15.70      6.03 o 
 -11   2   6      576.10      599.43     43.06 o 
 -10   2   6       66.63       58.23      4.80 o 
  -9   2   6      614.58      636.29     41.52 o 
  -8   2   6      478.26      484.48     14.78 o 
  -7   2   6     5315.89     5444.30     93.55 o 
  -6   2   6      178.01      165.89      7.99 o 
  -5   2   6    13293.69    13359.50    403.24 o 
  -4   2   6     3130.08     3039.19     83.69 o 
  -3   2   6     2169.57     1887.75     33.11 o 
  -2   2   6     6890.83     6977.69     86.44 o 
  -1   2   6     1098.68     1101.13     23.31 o 
   0   2   6     8177.43     8557.22     98.46 o 
   1   2   6       28.12       29.28      6.56 o 
   2   2   6     1380.71     1285.25     23.54 o 
   3   2   6      294.70      285.15     12.84 o 
   4   2   6        1.74        4.12      2.33 o 
   5   2   6      123.18      123.70     12.80 o 
   6   2   6     1302.04     1271.79     46.32 o 
   7   2   6       42.10       63.80     11.79 o 
   8   2   6     1167.63     1169.97     35.74 o 
   9   2   6      542.03      533.16     37.62 o 
  10   2   6     1379.07     1389.32     51.25 o 
  11   2   6     1451.22     1511.85     68.59 o 
  12   2   6       25.53       10.67      8.54 o 
  13   2   6      495.71      528.83     69.23 o 
 -17   3   6       14.87       19.51      5.82 o 
 -16   3   6       53.16       41.98      8.30 o 
 -15   3   6      250.27      261.21     28.69 o 
 -14   3   6      534.83      509.68     26.50 o 
 -13   3   6     1046.25     1033.47     46.51 o 
 -12   3   6      928.26      965.57     58.19 o 
 -11   3   6      266.13      255.66     15.82 o 
 -10   3   6     1562.59     1593.13     44.94 o 
  -9   3   6     2345.65     2390.74     53.25 o 
  -8   3   6     3864.90     3895.13     81.67 o 
  -7   3   6     1191.32     1116.62     21.61 o 
  -6   3   6       97.57      102.86      7.37 o 
  -5   3   6      358.17      376.26     17.43 o 
  -4   3   6       19.91       25.03      4.11 o 
  -3   3   6        0.94       15.46      8.70 o 
  -2   3   6      242.62      211.51     18.60 o 
  -1   3   6      988.05      935.25     37.12 o 
   0   3   6      359.51      361.25     12.35 o 
   1   3   6      692.33      697.83     29.01 o 
   2   3   6      664.78      671.11     23.49 o 
   3   3   6     1153.05     1098.09     27.62 o 
   4   3   6     2114.93     2092.96     37.57 o 
   5   3   6     1928.19     1942.16     51.48 o 
   6   3   6      757.65      766.79     17.20 o 
   7   3   6      305.84      282.84      7.88 o 
   8   3   6      126.69      154.64     10.33 o 
   9   3   6      249.18      242.13     21.54 o 
  10   3   6      220.75      228.48     18.03 o 
  11   3   6       19.59       34.51      6.92 o 
 -15   4   6      106.88       87.81     13.88 o 
 -14   4   6      249.60      225.18     24.57 o 
 -13   4   6       12.81       15.41      9.35 o 
 -12   4   6      347.62      332.80     25.47 o 
 -11   4   6       41.35       57.97      6.80 o 
 -10   4   6        2.90       14.28      7.93 o 
  -9   4   6        4.47        8.39      5.57 o 
  -8   4   6      262.75      301.60     18.92 o 
  -7   4   6      186.56      176.98     15.39 o 
  -6   4   6     3121.19     3199.86     94.09 o 
  -5   4   6      409.97      421.25     28.92 o 
  -4   4   6     1056.92      960.55     24.99 o 
  -3   4   6     1030.04     1024.77     25.50 o 
  -2   4   6      154.71      138.14     15.07 o 
  -1   4   6      623.65      632.69     24.54 o 
   0   4   6       14.88       25.74      8.94 o 
   1   4   6      674.72      709.38     38.86 o 
   2   4   6      414.40      410.96     23.67 o 
   3   4   6      188.61      176.34      8.43 o 
   4   4   6        1.01       13.70      5.76 o 
   5   4   6      165.50      162.80     10.57 o 
   6   4   6       15.11       25.27      5.56 o 
   7   4   6      343.96      319.70     45.91 o 
   8   4   6       52.97       39.44      8.49 o 
   9   4   6      422.18      420.48     29.63 o 
  10   4   6       59.36       47.77     10.57 o 
 -12   5   6        8.20       18.15      7.28 o 
 -11   5   6      805.75      861.00     24.77 o 
 -10   5   6       99.95       87.03     14.75 o 
  -9   5   6      320.22      351.11     31.97 o 
  -8   5   6       25.64       28.42      5.90 o 
  -7   5   6      444.40      415.35     23.07 o 
  -6   5   6      114.15      109.70      9.89 o 
  -5   5   6      197.28      190.41     12.00 o 
  -4   5   6      216.41      263.27     17.35 o 
  -3   5   6      659.76      696.57     30.19 o 
  -2   5   6        8.67       22.78     11.58 o 
  -1   5   6        7.69       12.47      6.19 o 
   0   5   6      241.28      221.11     22.15 o 
   1   5   6        6.90       19.81      6.96 o 
   2   5   6      393.39      482.12     30.17 o 
   3   5   6        9.41       24.32      9.94 o 
   4   5   6      155.76      152.62     12.84 o 
   5   5   6       70.93       64.02     15.41 o 
   6   5   6      163.75      182.08     18.52 o 
   7   5   6       80.22       90.21     12.25 o 
  -7   6   6      337.16      307.26     26.68 o 
  -6   6   6       19.29       31.73      8.01 o 
  -5   6   6        2.60       10.14      7.52 o 
  -4   6   6       39.53       26.93      6.61 o 
  -3   6   6      119.63      103.20     12.29 o 
  -2   6   6       15.07       32.35      8.67 o 
  -1   6   6       19.21       30.62      6.87 o 
   0   6   6      208.37      201.45     21.90 o 
   1   6   6       60.37       51.10      9.16 o 
 -19   1   7       86.98       62.98     30.67 o 
 -18   1   7      389.28      362.02     37.90 o 
 -17   1   7        2.62       12.67     12.30 o 
 -16   1   7      748.60      723.49     23.78 o 
 -15   1   7      305.84      265.44     24.05 o 
 -14   1   7       81.23       71.55      6.66 o 
 -13   1   7     2242.93     2219.18     71.11 o 
 -12   1   7      228.55      234.11     13.23 o 
 -11   1   7     1051.56     1062.00     27.19 o 
 -10   1   7      268.38      248.75     16.13 o 
  -9   1   7       37.56       42.20      5.72 o 
  -8   1   7        4.68        9.19      5.77 o 
  -7   1   7      162.16      173.99      7.88 o 
  -6   1   7       22.98       38.95      3.75 o 
  -5   1   7       78.88       71.39      5.80 o 
  -4   1   7     1565.97     1637.02     29.40 o 
  -3   1   7     1795.74     1783.41     29.70 o 
  -2   1   7       63.79       61.10      4.36 o 
  -1   1   7      930.87      940.79     16.64 o 
   0   1   7     1120.37     1194.07     25.71 o 
   1   1   7        2.30        7.75      2.97 o 
   2   1   7     2568.12     2579.45     39.29 o 
   3   1   7      433.55      461.34     12.88 o 
   4   1   7      132.95      109.95      4.57 o 
   5   1   7        0.71        5.72      2.92 o 
   6   1   7        5.62       11.65      4.37 o 
   7   1   7       98.75       88.92      9.48 o 
   8   1   7      389.86      394.14     16.22 o 
   9   1   7      330.89      329.12     35.22 o 
  10   1   7      201.03      206.11     24.84 o 
  11   1   7        2.95       14.85      6.68 o 
  12   1   7        0.69       27.95     13.93 o 
 -18   2   7        2.98       31.83     10.99 o 
 -17   2   7      122.22      131.28     22.96 o 
 -16   2   7       19.31       32.98      7.92 o 
 -15   2   7      144.33      154.58     13.57 o 
 -14   2   7      119.84       98.78     17.08 o 
 -13   2   7     1763.50     1700.74     80.08 o 
 -12   2   7      748.71      771.91     33.85 o 
 -11   2   7      139.18      129.50      7.89 o 
 -10   2   7      894.79      863.49     24.30 o 
  -9   2   7      598.44      566.53     32.58 o 
  -8   2   7      291.86      280.84     15.56 o 
  -7   2   7      480.19      460.51     14.86 o 
  -6   2   7     1132.72     1070.66     20.72 o 
  -5   2   7       37.08       32.74      7.11 o 
  -4   2   7      806.00      786.43     22.20 o 
  -3   2   7      613.43      586.26     21.50 o 
  -2   2   7      158.61      178.07      9.54 o 
  -1   2   7     1016.59     1023.75     19.70 o 
   0   2   7      234.00      231.03     17.00 o 
   1   2   7      147.81      135.36      9.28 o 
   2   2   7      420.43      409.52     12.76 o 
   3   2   7      702.31      678.97     20.04 o 
   4   2   7       24.73       30.98      5.35 o 
   5   2   7     1176.09     1190.57     32.35 o 
   6   2   7      951.02     1072.97     43.96 o 
   7   2   7       40.97       74.37     10.93 o 
   8   2   7       30.72       18.87      5.06 o 
   9   2   7        2.44       10.84      6.27 o 
  10   2   7      221.15      190.66     15.64 o 
  11   2   7      256.56      260.19     20.42 o 
  12   2   7       86.02       97.98     15.74 o 
 -17   3   7      607.05      598.58     37.08 o 
 -16   3   7      119.05      127.03     13.92 o 
 -15   3   7      997.59      987.36     70.86 o 
 -14   3   7      964.43      993.44     60.13 o 
 -13   3   7      823.56      728.65     36.43 o 
 -12   3   7      740.14      803.07     24.42 o 
 -11   3   7       61.44       60.59      9.58 o 
 -10   3   7      366.34      346.62     13.31 o 
  -9   3   7      718.37      657.04     23.20 o 
  -8   3   7      218.86      201.14     15.28 o 
  -7   3   7      214.66      216.00     21.85 o 
  -6   3   7      802.76      740.76     27.87 o 
  -5   3   7       74.87       91.57      8.00 o 
  -4   3   7     1896.19     1807.57     36.55 o 
  -3   3   7       17.36       15.25      8.94 o 
  -2   3   7     2328.89     2286.60     49.29 o 
  -1   3   7     2442.18     2510.59     60.40 o 
   0   3   7      222.28      214.16     13.12 o 
   1   3   7     1508.92     1403.24     32.26 o 
   2   3   7      824.82      819.59     22.76 o 
   3   3   7     1736.12     1825.89     33.79 o 
   4   3   7       57.26       50.72      9.49 o 
   5   3   7       16.69       34.61     11.10 o 
   6   3   7      311.27      281.56      6.99 o 
   7   3   7      101.99       76.69     14.95 o 
   8   3   7      134.29      148.11     16.57 o 
   9   3   7      253.71      255.96     37.89 o 
  10   3   7       82.72       64.32     11.69 o 
 -15   4   7       14.63       10.57      4.71 o 
 -14   4   7      271.39      287.20     19.45 o 
 -13   4   7       37.39       45.44     21.15 o 
 -12   4   7      545.74      549.79     30.21 o 
 -11   4   7      495.82      539.78     24.44 o 
 -10   4   7     1149.69     1158.26     36.16 o 
  -9   4   7     2328.31     2377.12     59.44 o 
  -8   4   7       44.45       35.27      5.74 o 
  -7   4   7      422.27      415.26     20.27 o 
  -6   4   7      401.49      418.01     28.07 o 
  -5   4   7     2644.26     2745.00     81.09 o 
  -4   4   7     1055.84     1047.04     33.84 o 
  -3   4   7        4.72       18.83      6.10 o 
  -2   4   7      653.97      695.91     34.96 o 
  -1   4   7      224.77      221.27     16.28 o 
   0   4   7      189.22      183.82     10.71 o 
   1   4   7       11.44       16.07      9.32 o 
   2   4   7     1364.39     1411.43     40.31 o 
   3   4   7      552.24      552.67     30.07 o 
   4   4   7      631.67      627.27     22.54 o 
   5   4   7      478.39      415.59     17.90 o 
   6   4   7      479.73      503.57     31.31 o 
   7   4   7       25.63       33.53     10.92 o 
   8   4   7      305.60      305.07     23.88 o 
 -12   5   7      279.27      196.35     31.35 o 
 -11   5   7      248.18      245.64     35.53 o 
 -10   5   7       88.49       66.61      8.37 o 
  -9   5   7      281.67      260.08     21.77 o 
  -8   5   7       76.13       83.24      9.14 o 
  -7   5   7      147.98      164.69     15.11 o 
  -6   5   7       16.76       20.37      4.50 o 
  -5   5   7      789.08      834.48     36.59 o 
  -4   5   7       12.28       20.75      6.29 o 
  -3   5   7     1031.61     1053.15     45.51 o 
  -2   5   7     1245.33     1228.94     47.37 o 
  -1   5   7      829.80      771.05     31.97 o 
   0   5   7      506.09      534.96     29.77 o 
   1   5   7      285.40      283.85     25.28 o 
   2   5   7     1733.86     1856.52     76.82 o 
   3   5   7        4.43       18.73      6.66 o 
   4   5   7      150.47      169.17     14.21 o 
   5   5   7       59.13       69.34     16.74 o 
  -5   6   7      377.19      379.53     34.49 o 
  -4   6   7      181.99      165.59     17.37 o 
  -3   6   7      137.35      130.76     13.46 o 
  -2   6   7       42.86       47.72      9.94 o 
 -19   0   8      108.80       69.03     13.93 o 
 -18   0   8      407.09      431.10     28.21 o 
 -17   0   8     1975.54     2046.19    113.95 o 
 -16   0   8       32.54       19.15     11.98 o 
 -15   0   8     2081.64     2433.40    119.65 o 
 -14   0   8     1304.23     1504.16    158.23 o 
 -13   0   8     8377.86     8048.27    257.23 o 
 -12   0   8     1142.21     1163.57     33.65 o 
 -11   0   8      927.34      941.86     21.98 o 
 -10   0   8     8411.44     8189.48    317.06 o 
  -9   0   8       77.03       83.68     13.83 o 
  -8   0   8     4685.86     4560.74    121.35 o 
  -7   0   8       34.10       18.73     10.72 o 
  -6   0   8     1125.37     1134.32     21.76 o 
  -5   0   8       12.61       25.37      5.57 o 
  -4   0   8     1219.05     1086.79     35.95 o 
  -3   0   8     2672.00     2799.70     45.74 o 
  -2   0   8    12708.81    13434.04    377.18 o 
  -1   0   8      406.10      354.89     13.74 o 
   0   0   8     6009.29     6473.84    134.62 o 
   1   0   8     2879.64     2881.68     68.84 o 
   2   0   8     1251.64     1208.23     31.86 o 
   3   0   8     6358.29     6585.40    132.76 o 
   4   0   8      541.00      579.70     46.73 o 
   5   0   8     3979.01     4243.14     92.21 o 
   6   0   8      233.66      205.78     36.94 o 
   7   0   8        2.97       26.79     13.64 o 
   8   0   8        0.20       30.59     15.78 o 
   9   0   8      177.91      199.64     47.45 o 
  10   0   8        8.81        9.65     15.01 o 
  11   0   8      249.88      280.61     31.08 o 
  12   0   8        6.25       69.76     22.99 o 
 -19   1   8      284.56      280.06     38.97 o 
 -18   1   8      251.24      259.78     48.67 o 
 -17   1   8      722.46      823.88     70.84 o 
 -16   1   8       30.61       48.88     21.09 o 
 -15   1   8      170.64      123.63     11.14 o 
 -14   1   8       15.83       31.73      6.78 o 
 -13   1   8      406.44      375.48     23.82 o 
 -12   1   8       19.01       15.52      6.10 o 
 -11   1   8      284.50      268.00     15.28 o 
 -10   1   8     3972.41     4100.99     59.45 o 
  -9   1   8     5822.07     5910.02     91.47 o 
  -8   1   8     3041.06     2980.58     59.78 o 
  -7   1   8     3950.95     4058.32     60.96 o 
  -6   1   8     7008.54     7240.29     84.08 o 
  -5   1   8     3206.43     3103.42     43.99 o 
  -4   1   8     5439.77     5684.66    134.71 o 
  -3   1   8     4431.52     4530.13     91.76 o 
  -2   1   8      491.38      409.02     12.80 o 
  -1   1   8      665.19      628.47     15.51 o 
   0   1   8      123.19      120.20      6.47 o 
   1   1   8      327.12      328.01     15.03 o 
   2   1   8        7.92        8.75      4.30 o 
   3   1   8       40.18       42.78      6.10 o 
   4   1   8      887.16      853.84     22.60 o 
   5   1   8     1138.43     1081.58     63.64 o 
   6   1   8     2147.16     2230.73     92.50 o 
   7   1   8      967.46     1010.13     29.50 o 
   8   1   8      562.56      526.16     39.97 o 
   9   1   8     1512.18     1631.49     67.51 o 
  10   1   8      406.85      448.23     32.50 o 
  11   1   8      122.60      123.65     18.05 o 
 -18   2   8      289.47      335.87     27.27 o 
 -17   2   8      804.27      929.05     56.32 o 
 -16   2   8     1819.87     1896.39    104.02 o 
 -15   2   8       79.36       80.76     10.09 o 
 -14   2   8     1640.36     1759.69     53.26 o 
 -13   2   8      423.22      432.51     23.79 o 
 -12   2   8     2357.49     2406.88     83.41 o 
 -11   2   8     3738.94     4022.68     68.88 o 
 -10   2   8      355.50      349.13     19.17 o 
  -9   2   8     2203.18     2162.27     47.70 o 
  -8   2   8       19.99       29.63      4.47 o 
  -7   2   8      157.46      150.88      8.74 o 
  -6   2   8      286.71      261.67     11.11 o 
  -5   2   8      718.74      671.89     37.95 o 
  -4   2   8       25.26       17.50      5.88 o 
  -3   2   8     2614.04     2742.89     52.69 o 
  -2   2   8     2857.66     2960.59     61.82 o 
  -1   2   8     4983.22     4822.55     87.62 o 
   0   2   8     1420.29     1384.10     31.03 o 
   1   2   8     2222.22     2134.31     69.90 o 
   2   2   8     2374.84     2422.42     52.35 o 
   3   2   8      645.64      694.08     24.32 o 
   4   2   8     1210.47     1150.93     33.32 o 
   5   2   8      101.74      112.29     11.28 o 
   6   2   8      839.14      945.52     30.46 o 
   7   2   8      125.96      109.20     16.96 o 
   8   2   8       18.91       23.00      6.63 o 
   9   2   8       55.41       46.99      9.74 o 
  10   2   8      334.97      316.51     23.29 o 
  11   2   8       23.37       28.65     14.52 o 
 -17   3   8       25.40       34.05     10.85 o 
 -16   3   8       11.90       13.37      8.02 o 
 -15   3   8       14.60       20.56     16.22 o 
 -14   3   8        0.68       34.07     11.49 o 
 -13   3   8       23.36       58.63     12.72 o 
 -12   3   8       11.88       13.66      3.16 o 
 -11   3   8     1774.20     1716.26     38.45 o 
 -10   3   8      298.06      298.82     18.91 o 
  -9   3   8      618.28      616.20     30.41 o 
  -8   3   8     1273.90     1314.82     31.24 o 
  -7   3   8      924.69      933.98     31.57 o 
  -6   3   8     3982.10     3860.96     75.27 o 
  -5   3   8     1928.59     1863.98     46.44 o 
  -4   3   8     1638.72     1605.49     41.11 o 
  -3   3   8      151.47      147.84      9.70 o 
  -2   3   8     1102.46     1177.68     31.32 o 
  -1   3   8      276.07      285.37     19.34 o 
   0   3   8      221.62      224.11     17.67 o 
   1   3   8       63.81       50.20      5.86 o 
   2   3   8     1347.74     1320.03     38.76 o 
   3   3   8        9.29       12.29      4.11 o 
   4   3   8        6.53       27.44      5.41 o 
   5   3   8      628.54      593.72     15.71 o 
   6   3   8      210.27      219.06     13.45 o 
   7   3   8     1032.40     1037.45     56.19 o 
   8   3   8      398.71      397.88     15.50 o 
   9   3   8      214.03      199.25     25.31 o 
 -15   4   8     1090.64     1094.73    108.09 o 
 -14   4   8       30.49       34.58     10.12 o 
 -13   4   8      455.49      468.09     42.59 o 
 -12   4   8      299.00      241.12     21.24 o 
 -11   4   8       10.30       14.83      5.06 o 
 -10   4   8      275.83      294.89     25.10 o 
  -9   4   8        3.90       22.14      9.47 o 
  -8   4   8      428.54      409.21     26.40 o 
  -7   4   8      216.18      209.68     17.53 o 
  -6   4   8      529.89      547.68     20.89 o 
  -5   4   8       25.90       23.28      6.06 o 
  -4   4   8     1944.45     1914.38     48.29 o 
  -3   4   8       48.94       53.37     12.24 o 
  -2   4   8     2062.30     2161.55     47.88 o 
  -1   4   8      131.25      135.92     15.82 o 
   0   4   8      571.70      547.89     20.34 o 
   1   4   8      537.28      531.82     21.34 o 
   2   4   8       56.54       61.49      9.77 o 
   3   4   8      220.52      247.54     33.22 o 
   4   4   8        8.27       29.42      7.95 o 
   5   4   8      713.32      682.89     43.68 o 
   6   4   8        9.18        9.97      6.95 o 
   7   4   8       23.20       34.47     13.33 o 
 -11   5   8        2.77       14.26      6.96 o 
 -10   5   8       13.22       15.02      4.65 o 
  -9   5   8      107.56      115.53     13.84 o 
  -8   5   8      408.40      364.15     38.36 o 
  -7   5   8      171.80      169.54     14.30 o 
  -6   5   8        2.49       25.21      5.83 o 
  -5   5   8      468.75      450.78     27.68 o 
  -4   5   8       41.85       49.07      8.80 o 
  -3   5   8      228.79      256.80     19.45 o 
  -2   5   8       45.02       51.23      8.01 o 
  -1   5   8       69.49       56.81      8.43 o 
   0   5   8        0.02       11.49      7.06 o 
   1   5   8       91.16       95.84     10.14 o 
   2   5   8        1.25       14.37      7.08 o 
   3   5   8      155.06      136.26     12.98 o 
   4   5   8       95.59       82.99     11.95 o 
 -19   1   9       81.44       87.71     45.65 o 
 -18   1   9       35.93       19.72     13.13 o 
 -17   1   9       49.06       45.41     10.83 o 
 -16   1   9        4.08       16.99     11.10 o 
 -15   1   9       66.81       40.77     22.61 o 
 -14   1   9      438.60      427.79     25.61 o 
 -13   1   9      359.80      374.80     15.52 o 
 -12   1   9      377.84      326.65     22.28 o 
 -11   1   9        2.17        8.77      8.01 o 
 -10   1   9     2593.82     2463.98     49.99 o 
  -9   1   9      598.23      564.32     46.49 o 
  -8   1   9      282.15      258.86     16.73 o 
  -7   1   9     1068.26     1069.32     32.50 o 
  -6   1   9     1589.54     1655.53     33.74 o 
  -5   1   9      578.57      586.21     17.58 o 
  -4   1   9        0.35       12.09      4.26 o 
  -3   1   9      407.91      396.54     20.80 o 
  -2   1   9      342.07      350.25     14.56 o 
  -1   1   9      143.95      127.13      7.00 o 
   0   1   9       65.19       63.45      8.45 o 
   1   1   9      931.34      875.81     23.18 o 
   2   1   9        1.70        7.06      2.87 o 
   3   1   9      279.50      280.25     17.66 o 
   4   1   9      465.21      444.95     21.33 o 
   5   1   9      101.30       89.05     14.78 o 
   6   1   9      309.40      273.58     16.06 o 
   7   1   9        0.68       11.51      4.16 o 
   8   1   9      156.40      172.94     21.85 o 
   9   1   9        2.03       19.12     18.34 o 
  10   1   9       25.56       14.05     10.90 o 
 -18   2   9       11.43       23.55     12.79 o 
 -17   2   9      304.68      384.32     29.55 o 
 -16   2   9      100.23      107.70     12.64 o 
 -15   2   9        8.84       19.19     10.00 o 
 -14   2   9      121.22      147.23     18.44 o 
 -13   2   9      199.45      216.27     16.86 o 
 -12   2   9      448.67      465.72     22.21 o 
 -11   2   9        4.30       12.12      4.00 o 
 -10   2   9      466.96      482.95     15.55 o 
  -9   2   9      698.00      651.28     36.89 o 
  -8   2   9        3.51       19.08      4.76 o 
  -7   2   9      797.52      792.85     26.09 o 
  -6   2   9     1559.53     1567.68     42.37 o 
  -5   2   9      201.95      179.13      9.34 o 
  -4   2   9      866.34      829.64     21.49 o 
  -3   2   9      146.64      148.79      9.36 o 
  -2   2   9       71.67       61.39      8.05 o 
  -1   2   9      561.52      586.10     37.95 o 
   0   2   9     1087.92     1057.94     31.59 o 
   1   2   9       48.39       41.29      6.24 o 
   2   2   9       18.07       26.18      5.71 o 
   3   2   9      360.31      318.01     23.98 o 
   4   2   9      243.56      195.54     17.07 o 
   5   2   9        0.35       19.75      6.38 o 
   6   2   9        1.30       12.78     10.57 o 
   7   2   9      371.45      376.85     34.50 o 
   8   2   9      175.90      149.36     15.19 o 
   9   2   9      281.47      318.34     28.50 o 
 -17   3   9        8.52       19.99      5.99 o 
 -16   3   9       27.47       38.99      8.93 o 
 -15   3   9      216.91      286.49     43.39 o 
 -14   3   9        5.90        7.13      6.08 o 
 -13   3   9     2167.94     2228.07    102.07 o 
 -12   3   9      149.39      127.52     19.16 o 
 -11   3   9     1370.96     1449.48     41.06 o 
 -10   3   9      948.73      996.75     29.29 o 
  -9   3   9      347.08      327.08     21.79 o 
  -8   3   9     1912.55     1933.24     74.96 o 
  -7   3   9       31.91       59.35     12.72 o 
  -6   3   9       96.93       95.60     10.51 o 
  -5   3   9        0.44       31.47      6.28 o 
  -4   3   9      484.47      482.33     23.37 o 
  -3   3   9      314.03      356.74     26.90 o 
  -2   3   9      870.68      896.63     31.92 o 
  -1   3   9      263.59      289.76     22.30 o 
   0   3   9      936.74      976.68     37.85 o 
   1   3   9      105.49      133.68      9.21 o 
   2   3   9      906.92      937.35     32.15 o 
   3   3   9      582.81      575.35     27.74 o 
   4   3   9      262.53      244.64     27.37 o 
   5   3   9      852.21      964.81     43.49 o 
   6   3   9      200.01      203.40     19.47 o 
   7   3   9      651.74      707.36     47.38 o 
   8   3   9      135.80      105.52     13.84 o 
 -14   4   9       70.90       76.38     13.65 o 
 -13   4   9      117.09      136.66     23.53 o 
 -12   4   9       14.33       17.71      7.35 o 
 -11   4   9       98.65      116.10     17.47 o 
 -10   4   9      277.93      319.87     23.69 o 
  -9   4   9      152.44      164.69     12.58 o 
  -8   4   9      668.76      621.25     23.03 o 
  -7   4   9     1577.71     1643.56     43.59 o 
  -6   4   9      852.71      905.95     33.17 o 
  -5   4   9      148.99      151.05     13.06 o 
  -4   4   9      224.78      230.53     13.84 o 
  -3   4   9     1002.35      998.62     30.93 o 
  -2   4   9      689.36      670.62     24.66 o 
  -1   4   9     1462.79     1500.47     53.37 o 
   0   4   9      140.44      141.69     10.06 o 
   1   4   9       37.26       53.35      9.02 o 
   2   4   9      156.01      161.43     12.58 o 
   3   4   9       19.08       29.58      6.40 o 
   4   4   9       37.60       44.62      8.90 o 
   5   4   9      460.31      396.07     29.40 o 
   6   4   9       71.68       56.03     11.72 o 
 -10   5   9      841.79      757.88     91.46 o 
  -9   5   9      603.07      604.03     44.84 o 
  -8   5   9      229.69      192.15     18.25 o 
  -7   5   9      132.17      148.65     17.42 o 
  -6   5   9       66.15       57.54      9.23 o 
  -5   5   9      112.98      114.14     11.86 o 
  -4   5   9       45.76       39.04      8.10 o 
  -3   5   9       20.77       22.61     10.09 o 
  -2   5   9       21.08       20.38      9.08 o 
  -1   5   9      289.46      311.19     29.28 o 
   0   5   9      205.74      247.08     24.07 o 
   1   5   9     1348.72     1381.56     65.25 o 
   2   5   9      236.80      277.73     17.37 o 
 -19   0  10      614.16      640.25     67.13 o 
 -18   0  10      105.07      149.22     27.82 o 
 -17   0  10       11.48       68.84     22.02 o 
 -16   0  10       24.19       57.88     27.77 o 
 -15   0  10      845.47      864.40     49.59 o 
 -14   0  10     1664.18     1594.60     56.20 o 
 -13   0  10      255.03      260.85     21.37 o 
 -12   0  10     2292.61     2179.07     75.07 o 
 -11   0  10     5353.14     5106.78    162.29 o 
 -10   0  10      402.21      459.25     60.88 o 
  -9   0  10     5626.32     5437.85    169.03 o 
  -8   0  10     1888.95     1830.11     64.32 o 
  -7   0  10     2956.89     2982.01     78.87 o 
  -6   0  10     7961.18     8005.42    197.23 o 
  -5   0  10      561.74      555.02     25.19 o 
  -4   0  10      632.42      557.13     20.28 o 
  -3   0  10      704.20      699.10     48.67 o 
  -2   0  10        1.89       12.76      8.26 o 
  -1   0  10       78.60      108.82     18.37 o 
   0   0  10     2250.09     2266.50     79.34 o 
   1   0  10      870.03      862.55     47.51 o 
   2   0  10     2188.53     2274.24     77.47 o 
   3   0  10      440.47      422.60     21.31 o 
   4   0  10     1209.77     1336.08     66.69 o 
   5   0  10      531.24      481.87     21.28 o 
   6   0  10      841.48      903.76     56.51 o 
   7   0  10     1861.87     2019.74    133.73 o 
   8   0  10      152.23      234.23     49.64 o 
   9   0  10      336.98      421.02     69.71 o 
 -18   1  10     1369.37     1421.60     86.46 o 
 -17   1  10      912.19      885.94     43.46 o 
 -16   1  10     1661.32     1717.71     90.18 o 
 -15   1  10     1080.93     1166.86     53.55 o 
 -14   1  10      493.00      583.00     24.09 o 
 -13   1  10      443.56      479.84     27.07 o 
 -12   1  10      858.63      798.85     24.88 o 
 -11   1  10      128.75      134.51     11.96 o 
 -10   1  10       25.96       24.47      5.77 o 
  -9   1  10      752.55      696.49     15.53 o 
  -8   1  10      733.17      691.12     23.80 o 
  -7   1  10      928.98      947.31     26.11 o 
  -6   1  10     3692.86     3678.53     87.20 o 
  -5   1  10     3583.37     3567.96     84.04 o 
  -4   1  10     2192.58     2191.49     56.91 o 
  -3   1  10     4017.12     3989.85     93.41 o 
  -2   1  10     2961.88     3030.77     83.42 o 
  -1   1  10     3487.00     3523.28     83.16 o 
   0   1  10     1477.91     1412.72     54.13 o 
   1   1  10      560.92      558.39     23.83 o 
   2   1  10      432.66      390.64     31.82 o 
   3   1  10      277.98      256.32     12.30 o 
   4   1  10        1.46        6.39      9.62 o 
   5   1  10       16.66       28.49      8.88 o 
   6   1  10       71.36       76.85     23.50 o 
   7   1  10      121.95      100.69     15.83 o 
   8   1  10      153.56      195.22     22.24 o 
   9   1  10      185.23      225.00     46.31 o 
 -17   2  10      274.52      291.84     28.25 o 
 -16   2  10       59.76       74.44     19.89 o 
 -15   2  10     1175.27     1186.05     72.01 o 
 -14   2  10     1169.50     1288.28     99.16 o 
 -13   2  10      584.67      507.83     28.46 o 
 -12   2  10     1770.96     1923.36     47.71 o 
 -11   2  10       25.25       22.41      3.92 o 
 -10   2  10     3715.13     3785.19     98.08 o 
  -9   2  10     2021.11     2017.93     61.92 o 
  -8   2  10     3570.36     3629.74     84.97 o 
  -7   2  10     1405.54     1404.03     45.95 o 
  -6   2  10      240.28      270.50     18.79 o 
  -5   2  10     2625.56     2630.03     56.44 o 
  -4   2  10      132.68      154.03     13.99 o 
  -3   2  10      233.27      259.48     19.39 o 
  -2   2  10      300.98      313.70     22.50 o 
  -1   2  10        3.47       11.67      8.15 o 
   0   2  10      175.74      185.81     15.05 o 
   1   2  10     3455.59     3419.72    105.76 o 
   2   2  10      166.01      161.42     16.24 o 
   3   2  10     2314.36     2433.25     62.41 o 
   4   2  10      286.40      269.14     29.88 o 
   5   2  10      428.43      411.73     27.45 o 
   6   2  10      644.86      700.91     31.77 o 
   7   2  10       24.51        4.61      7.56 o 
   8   2  10      570.45      582.87     44.46 o 
 -16   3  10      427.20      413.31     37.41 o 
 -15   3  10      492.24      522.39     60.99 o 
 -14   3  10      176.42      139.12     21.77 o 
 -13   3  10      323.46      295.91     27.94 o 
 -12   3  10       28.57       38.33      6.77 o 
 -11   3  10       15.18       25.16      5.53 o 
 -10   3  10        9.99        7.17      5.04 o 
  -9   3  10      401.25      409.61     35.02 o 
  -8   3  10       64.85       62.93      7.93 o 
  -7   3  10      416.42      437.87     22.95 o 
  -6   3  10      667.79      672.37     32.31 o 
  -5   3  10      489.63      501.72     21.07 o 
  -4   3  10     1709.31     1680.84     41.76 o 
  -3   3  10     1650.62     1709.91     38.42 o 
  -2   3  10      837.43      882.29     47.77 o 
  -1   3  10      669.64      704.32     25.80 o 
   0   3  10      715.66      730.86     37.64 o 
   1   3  10      401.21      439.26     21.92 o 
   2   3  10      406.21      409.65     23.77 o 
   3   3  10        2.36       12.41      9.11 o 
   4   3  10       97.49       80.78     12.60 o 
   5   3  10       16.84       28.82      7.45 o 
   6   3  10       23.15       58.14     25.35 o 
   7   3  10        8.58       11.81      8.53 o 
 -14   4  10      149.82      165.74     22.81 o 
 -13   4  10      842.06      907.69     82.08 o 
 -12   4  10       62.24       64.50      9.04 o 
 -11   4  10      943.25      970.64     37.79 o 
 -10   4  10      302.69      288.52     40.76 o 
  -9   4  10      175.00      234.13     17.84 o 
  -8   4  10       80.80       86.82     12.85 o 
  -7   4  10      301.68      320.33     22.27 o 
  -6   4  10      212.48      214.44     15.04 o 
  -5   4  10        0.69       17.27      6.03 o 
  -4   4  10      324.96      341.40     19.06 o 
  -3   4  10        8.76       29.68      9.00 o 
  -2   4  10        1.63       18.08     12.33 o 
  -1   4  10      345.30      334.46     18.13 o 
   0   4  10      348.66      374.39     26.70 o 
   1   4  10       12.18       25.09      7.82 o 
   2   4  10      476.03      555.66     57.64 o 
   3   4  10      107.09      114.24     14.63 o 
   4   4  10      483.97      451.51     30.12 o 
  -9   5  10        0.56       13.89      5.28 o 
  -8   5  10      168.47      183.84     19.97 o 
  -7   5  10       21.41       21.94      9.65 o 
  -6   5  10      218.10      199.86     13.80 o 
  -5   5  10       51.91       42.72     10.41 o 
  -4   5  10       23.72       25.45      6.15 o 
  -3   5  10      113.60      109.69     13.61 o 
  -2   5  10       36.15       48.65      9.41 o 
  -1   5  10      371.06      378.79     32.44 o 
 -18   1  11      131.28      115.17     19.17 o 
 -17   1  11       68.16       66.44     38.78 o 
 -16   1  11      354.66      382.36     33.21 o 
 -15   1  11      127.10      142.74     28.70 o 
 -14   1  11        0.26       20.34      7.18 o 
 -13   1  11       95.17       69.97     10.78 o 
 -12   1  11       12.89       11.44      8.23 o 
 -11   1  11       24.87       30.36      6.26 o 
 -10   1  11        5.92       22.45      6.86 o 
  -9   1  11      149.66      147.31     11.07 o 
  -8   1  11     3164.44     3012.76     60.06 o 
  -7   1  11        1.95       15.94      6.47 o 
  -6   1  11      468.95      452.48     25.11 o 
  -5   1  11      235.18      243.42     16.89 o 
  -4   1  11      431.22      436.12     27.17 o 
  -3   1  11      819.00      807.14     32.46 o 
  -2   1  11        0.40       74.21     15.55 o 
  -1   1  11       38.41       54.85      9.62 o 
   0   1  11      113.12      131.58     15.72 o 
   1   1  11       71.38       81.26     11.22 o 
   2   1  11        4.50        6.56      7.45 o 
   3   1  11      224.40      206.81     20.39 o 
   4   1  11      143.35      201.51     38.03 o 
   5   1  11      544.97      547.49     24.87 o 
   6   1  11       15.57       35.17     11.93 o 
   7   1  11       12.50       43.59     18.81 o 
 -17   2  11       84.78      129.97     30.77 o 
 -16   2  11      112.93       93.80     11.46 o 
 -15   2  11      254.74      232.08     22.27 o 
 -14   2  11      301.05      284.39     21.55 o 
 -13   2  11      206.53      215.80     18.27 o 
 -12   2  11      212.22      186.22     19.25 o 
 -11   2  11      168.20      153.35     14.42 o 
 -10   2  11        2.09       13.20      4.77 o 
  -9   2  11     1201.19     1144.35     30.74 o 
  -8   2  11        2.53       17.81      5.54 o 
  -7   2  11      552.62      540.28     23.93 o 
  -6   2  11      492.78      504.36     23.73 o 
  -5   2  11      449.02      441.47     21.95 o 
  -4   2  11      529.37      485.19     37.86 o 
  -3   2  11       21.27       38.79      6.57 o 
  -2   2  11     1468.68     1411.74     33.83 o 
  -1   2  11      244.14      235.14     14.83 o 
   0   2  11       43.60       40.90      5.12 o 
   1   2  11      402.64      338.01     30.27 o 
   2   2  11      441.26      437.51     17.18 o 
   3   2  11       53.36       53.50     19.96 o 
   4   2  11      171.63      181.12     20.19 o 
   5   2  11        7.60       14.35      7.02 o 
   6   2  11        7.55        9.86      7.40 o 
 -15   3  11      295.96      338.03     22.12 o 
 -14   3  11      343.17      382.80     20.20 o 
 -13   3  11        4.80        8.01      5.76 o 
 -12   3  11       69.87       83.41      9.17 o 
 -11   3  11      827.75      838.64     29.74 o 
 -10   3  11      114.48      102.35     15.30 o 
  -9   3  11     1133.31     1100.79     73.03 o 
  -8   3  11      174.45      178.67     11.06 o 
  -7   3  11      437.94      478.09     22.18 o 
  -6   3  11      981.60      948.25     29.52 o 
  -5   3  11     2108.14     2151.09     53.69 o 
  -4   3  11       61.05       65.10      8.50 o 
  -3   3  11       22.18       29.56      6.41 o 
  -2   3  11     1023.61     1077.30     50.57 o 
  -1   3  11      258.24      227.12     21.57 o 
   0   3  11       17.40       25.93      8.96 o 
   1   3  11        6.33       11.49      7.99 o 
   2   3  11       68.12       57.56     16.23 o 
   3   3  11       88.61       84.24     10.75 o 
   4   3  11      379.03      348.48     25.01 o 
   5   3  11      103.71       89.49     14.56 o 
 -13   4  11      280.62      289.18     24.74 o 
 -12   4  11      574.36      617.74     44.15 o 
 -11   4  11        7.47        8.45      6.16 o 
 -10   4  11      293.50      314.13     38.58 o 
  -9   4  11      321.93      344.47     44.65 o 
  -8   4  11        0.23       15.45      4.82 o 
  -7   4  11       26.60       27.36     10.97 o 
  -6   4  11      305.01      301.83     20.70 o 
  -5   4  11      177.45      192.67     17.72 o 
  -4   4  11      736.95      740.04     41.13 o 
  -3   4  11      216.09      227.29     18.02 o 
  -2   4  11      157.07      168.16     14.44 o 
  -1   4  11      418.91      426.48     16.65 o 
   0   4  11       81.27       97.78     14.96 o 
   1   4  11      772.08      737.27     54.63 o 
   2   4  11      271.12      297.46     23.87 o 
 -17   0  12      453.63      462.28     43.36 o 
 -16   0  12      202.31      188.29     31.23 o 
 -15   0  12      606.77      552.21     46.53 o 
 -14   0  12      220.31      209.30     18.56 o 
 -13   0  12      295.34      259.27     22.40 o 
 -12   0  12     1029.59     1009.83     41.55 o 
 -11   0  12      403.34      417.63     22.40 o 
 -10   0  12     1789.32     1874.55     75.03 o 
  -9   0  12     2579.11     2497.91     94.93 o 
  -8   0  12      466.94      450.48     50.58 o 
  -7   0  12     2019.44     2077.19     94.50 o 
  -6   0  12      179.80      194.72     28.00 o 
  -5   0  12     5235.07     5282.93     94.90 o 
  -4   0  12     2836.93     2941.92    171.71 o 
  -3   0  12     2612.47     2715.32    139.31 o 
  -2   0  12     3015.51     3113.51    282.39 o 
  -1   0  12       61.33       71.92      9.88 o 
   0   0  12      118.39      124.47     44.84 o 
   1   0  12        7.39       10.04     11.52 o 
   2   0  12        2.99       11.45     14.35 o 
   3   0  12      722.77      738.49     43.94 o 
   4   0  12       50.60        8.67     21.29 o 
   5   0  12      265.71      267.70     27.43 o 
   6   0  12      972.06     1078.02    108.15 o 
 -17   1  12      480.20      584.52    121.72 o 
 -16   1  12      737.81      814.11     62.37 o 
 -15   1  12     1112.67     1123.91     55.92 o 
 -14   1  12     2208.38     2266.98     82.11 o 
 -13   1  12     2345.41     2360.36     51.02 o 
 -12   1  12     1120.72     1102.61     28.91 o 
 -11   1  12     1131.91     1197.11     35.97 o 
 -10   1  12      991.99     1005.57     35.83 o 
  -9   1  12      327.15      304.95     15.59 o 
  -8   1  12      131.62      135.75     10.46 o 
  -7   1  12      100.21       97.76     11.22 o 
  -6   1  12      245.63      203.94     12.19 o 
  -5   1  12       53.14       47.17     13.26 o 
  -4   1  12      530.60      511.55     25.11 o 
  -3   1  12      734.62      795.15     52.47 o 
  -2   1  12     1199.43     1184.85     41.77 o 
  -1   1  12     2178.51     2216.61     64.13 o 
   0   1  12      773.28      787.42     33.99 o 
   1   1  12     1524.29     1528.44     84.16 o 
   2   1  12     1952.63     1998.19     93.30 o 
   3   1  12      165.16      214.16     34.12 o 
   4   1  12      298.58      269.42     38.38 o 
   5   1  12      513.12      545.11     39.53 o 
   6   1  12        3.82       25.19     11.62 o 
 -16   2  12      291.17      284.22     67.86 o 
 -15   2  12        3.82       11.77      8.23 o 
 -14   2  12      265.94      306.54     22.34 o 
 -13   2  12      288.63      295.34     25.15 o 
 -12   2  12       81.10       60.20     11.51 o 
 -11   2  12      756.88      729.90     25.96 o 
 -10   2  12      902.93      954.82     34.59 o 
  -9   2  12      376.93      365.57     25.57 o 
  -8   2  12      750.99      770.87     26.10 o 
  -7   2  12     1107.87     1141.31     39.72 o 
  -6   2  12     3721.59     4051.35    108.99 o 
  -5   2  12      634.46      668.21     27.53 o 
  -4   2  12      977.09     1005.40     40.29 o 
  -3   2  12      832.98      761.73     25.92 o 
  -2   2  12      712.15      693.46     48.14 o 
  -1   2  12      712.07      718.65     37.80 o 
   0   2  12       95.70       81.98     13.77 o 
   1   2  12      112.06      134.32     23.34 o 
   2   2  12       52.76       83.00     18.28 o 
   3   2  12       94.28      102.59     16.91 o 
   4   2  12      169.97      150.01     16.17 o 
   5   2  12      550.75      515.73     44.16 o 
 -14   3  12      677.78      746.55     56.82 o 
 -13   3  12      740.02      797.76     41.60 o 
 -12   3  12      422.89      430.18     33.78 o 
 -11   3  12      764.76      821.85     41.38 o 
 -10   3  12      235.18      268.01     30.09 o 
  -9   3  12      343.74      360.68     21.18 o 
  -8   3  12       22.35       26.00      9.22 o 
  -7   3  12      119.02      113.92     14.31 o 
  -6   3  12       13.39       27.77      6.66 o 
  -5   3  12      198.02      219.33     17.57 o 
  -4   3  12       53.90       42.17     11.22 o 
  -3   3  12     1017.32     1114.64     41.77 o 
  -2   3  12      256.42      256.72     19.22 o 
  -1   3  12      455.76      446.59     22.04 o 
   0   3  12      986.90     1005.09     33.53 o 
   1   3  12      123.13      149.28     64.99 o 
   2   3  12      313.09      285.20     37.35 o 
   3   3  12      270.98      249.90     28.96 o 
 -11   4  12       12.09       30.99     17.45 o 
 -10   4  12      259.31      233.25     20.62 o 
  -9   4  12      552.38      593.30     42.22 o 
  -8   4  12       80.40      103.22     12.27 o 
  -7   4  12      873.13      958.46     39.87 o 
  -6   4  12       15.79       34.51     13.24 o 
  -5   4  12      338.97      355.21     31.85 o 
  -4   4  12      175.19      176.54     14.22 o 
  -3   4  12      207.74      195.11     17.02 o 
  -2   4  12       40.71       64.67      7.80 o 
  -1   4  12        3.79        8.55      6.55 o 
 -16   1  13      158.65      148.15     22.44 o 
 -15   1  13      259.86      199.28     48.28 o 
 -14   1  13       83.26       68.47     18.24 o 
 -13   1  13       27.16       24.53      6.95 o 
 -12   1  13      298.16      291.44     18.35 o 
 -11   1  13      372.64      373.80     15.55 o 
 -10   1  13       75.86       87.32     14.63 o 
  -9   1  13      115.16      108.25      9.97 o 
  -8   1  13       29.66       32.32      6.81 o 
  -7   1  13       19.99       52.51     14.21 o 
  -6   1  13      706.17      639.48     24.08 o 
  -5   1  13        9.05       43.13     11.53 o 
  -4   1  13      441.86      416.19     17.98 o 
  -3   1  13       48.05       48.20      6.32 o 
  -2   1  13       19.47       30.82      6.86 o 
  -1   1  13      122.56      137.77     29.25 o 
   0   1  13       98.10       88.53     13.41 o 
   1   1  13      178.40      172.15     27.07 o 
   2   1  13       82.43       60.27     10.65 o 
   3   1  13       46.63       74.97     30.72 o 
   4   1  13       12.79       17.79     13.96 o 
 -15   2  13        6.41       10.21     16.94 o 
 -14   2  13      238.91      268.49     18.77 o 
 -13   2  13       85.81       91.97     10.81 o 
 -12   2  13      114.48       94.18      8.55 o 
 -11   2  13      535.25      484.38     38.28 o 
 -10   2  13      599.71      491.75     28.61 o 
  -9   2  13      193.15      218.07     17.32 o 
  -8   2  13       16.85       27.81      7.29 o 
  -7   2  13      284.64      288.84     21.13 o 
  -6   2  13       27.58       17.87      6.53 o 
  -5   2  13       86.04       90.72      9.93 o 
  -4   2  13       50.59       37.02     12.21 o 
  -3   2  13        8.21       16.17      9.09 o 
  -2   2  13        3.91       18.43      5.28 o 
  -1   2  13       79.21       64.30     14.63 o 
   0   2  13       63.29       59.63     11.93 o 
   1   2  13      283.05      298.43     31.82 o 
   2   2  13       70.86       74.38     14.91 o 
   3   2  13        3.12        7.96      6.46 o 
 -13   3  13      398.29      422.20     36.50 o 
 -12   3  13        1.22       11.77      8.53 o 
 -11   3  13      173.50      151.28     15.79 o 
 -10   3  13      437.27      451.45     26.57 o 
  -9   3  13        0.80       27.61      7.12 o 
  -8   3  13      163.17      161.13     13.56 o 
  -7   3  13      537.24      573.11     29.16 o 
  -6   3  13       74.90       67.50      9.98 o 
  -5   3  13      238.54      288.46     22.87 o 
  -4   3  13       11.77       24.46     14.14 o 
  -3   3  13     1799.35     1678.52     60.33 o 
  -2   3  13      363.66      357.38     21.91 o 
  -1   3  13       84.99       67.80      7.65 o 
   0   3  13      213.96      192.99     22.96 o 
   1   3  13        7.66       21.85      6.60 o 
  -6   4  13      269.35      206.10     19.60 o 
 -15   0  14      417.82      385.41     71.86 o 
 -14   0  14     2190.26     1910.41    162.67 o 
 -13   0  14      462.23      504.35     91.69 o 
 -12   0  14      250.76      195.67     20.91 o 
 -11   0  14      491.12      437.02     52.17 o 
 -10   0  14       11.67       26.68     13.07 o 
  -9   0  14       12.88        1.13     10.50 o 
  -8   0  14      859.29      908.99    104.62 o 
  -7   0  14      759.90      738.24     41.41 o 
  -6   0  14     1448.99     1417.05     67.71 o 
  -5   0  14      146.49      196.22     23.81 o 
  -4   0  14       31.28       27.21     13.47 o 
  -3   0  14     1709.02     1688.54     79.26 o 
  -2   0  14      518.25      549.24     36.10 o 
  -1   0  14     2280.30     2415.76    135.64 o 
   0   0  14     1256.88     1212.57     79.04 o 
   1   0  14      241.04      240.23     31.62 o 
   2   0  14      224.23      221.71     38.88 o 
 -15   1  14      329.30      282.11     45.66 o 
 -14   1  14      141.07      156.99     19.81 o 
 -13   1  14      842.96      784.77     19.30 o 
 -12   1  14      791.50      806.87     27.39 o 
 -11   1  14     1694.74     1647.53     55.78 o 
 -10   1  14     1977.83     1843.45     61.88 o 
  -9   1  14     1010.80     1065.28     38.17 o 
  -8   1  14     1053.45     1054.66     39.38 o 
  -7   1  14     1127.42     1179.24     58.32 o 
  -6   1  14      374.32      390.24     23.39 o 
  -5   1  14       61.46       93.18     17.02 o 
  -4   1  14      293.58      302.56     23.39 o 
  -3   1  14       38.17       29.81      7.78 o 
  -2   1  14       89.83      117.48     16.79 o 
  -1   1  14       37.85       34.52     11.72 o 
   0   1  14      241.68      190.49     21.01 o 
   1   1  14      358.13      333.80     29.56 o 
   2   1  14      371.24      387.89     42.61 o 
 -13   2  14      857.37      834.36     52.85 o 
 -12   2  14       59.79       52.07     10.87 o 
 -11   2  14        1.40       22.66      6.09 o 
 -10   2  14      201.32      194.94     20.94 o 
  -9   2  14      303.92      295.59     16.83 o 
  -8   2  14        9.32       17.29      5.86 o 
  -7   2  14     1085.63     1126.01     41.54 o 
  -6   2  14      156.81      166.41     13.71 o 
  -5   2  14      266.02      273.01     27.26 o 
  -4   2  14     1608.41     1559.74     65.97 o 
  -3   2  14      205.53      206.70     15.55 o 
  -2   2  14      835.51      889.41     58.02 o 
  -1   2  14       62.57       40.33     12.15 o 
   0   2  14      872.96      869.19     64.09 o 
 -10   3  14      382.24      378.24     28.91 o 
  -9   3  14      610.53      624.89     36.29 o 
  -8   3  14      559.81      580.04     31.86 o 
  -7   3  14      163.13      193.76     14.87 o 
  -6   3  14      136.96      154.27     15.08 o 
  -5   3  14      167.14      183.39     20.29 o 
  -4   3  14        2.41       21.37      4.32 o 
  -3   3  14       39.84       32.49     11.85 o 
 -13   1  15      327.28      320.24     23.43 o 
 -12   1  15       33.58       41.88      7.78 o 
 -11   1  15      165.60      125.11     17.87 o 
 -10   1  15       36.43       38.55     10.72 o 
  -9   1  15        2.41       24.47     10.64 o 
  -8   1  15       98.40       80.42     12.28 o 
  -7   1  15       59.97       60.65     11.12 o 
  -6   1  15      104.97      101.20     14.19 o 
  -5   1  15      121.23      113.49     11.27 o 
  -4   1  15        1.16       19.54     11.36 o 
  -3   1  15      227.31      204.03     17.98 o 
  -2   1  15      129.97      140.34     25.27 o 
  -1   1  15      220.47      212.53     24.16 o 
 -11   2  15        3.93       19.96      5.26 o 
 -10   2  15       35.60       50.48      8.57 o 
  -9   2  15      237.39      213.81     21.43 o 
  -8   2  15      226.35      212.03     17.25 o 
  -7   2  15      447.11      442.07     29.03 o 
  -6   2  15      219.81      232.94     19.46 o 
  -5   2  15       16.37       21.46      4.51 o 
  -4   2  15       93.24       77.56     11.42 o 
  -3   2  15       82.08       69.79     10.03 o 
 -10   0  16     1465.51     1377.78    113.34 o 
  -9   0  16      140.74       96.96     16.44 o 
  -8   0  16      351.48      328.29     52.08 o 
  -7   0  16       93.23       86.66     16.91 o 
  -6   0  16        0.89       12.12     18.56 o 
  -5   0  16        0.58       17.94     18.32 o 
  -8   1  16      719.66      768.40     68.34 o 
  -7   1  16      661.53      664.56     44.75 o 
                                                 
